# Supplementary material for: Identification of Cancer Related Genes Using a Comprehensive Map of Human Gene Expression
Source: PLoS One. 2016 Jun 20;11(6):e0157484. doi: 10.1371/journal.pone.0157484 (PMC4913919; doi:10.1371/journal.pone.0157484)
Supplement: S1 Table — Collection of 27,887 annotated samples retrieved from ArrayExpress along with the biological group; the original experiments and assay names are given in the format ‘Experiment_CELfile’. (XLS) [file pone.0157484.s002.xls]

## Sheet: Sheet1
SampleID	Experiment_CELfile	BiologicalGroup
Sample 1	E-GEOD-10843_GSM274674.cel	cell line;RERF-LC-KJ;lung cancer;
Sample 2	E-GEOD-10843_GSM274702.cel	cell line;FUOV1;ovarian cancer;
Sample 3	E-GEOD-10843_GSM274717.cel	cell line;COLO-205;colon cancer;
Sample 4	E-GEOD-10843_GSM274729.cel	cell line;LOVO;colon adenocarcinoma;
Sample 5	E-GEOD-10843_GSM274760.cel	cell line;H661;lung cancer;
Sample 6	E-GEOD-10843_GSM274770.cel	cell line;SKCO1;colorectal carcinoma;
Sample 7	E-GEOD-10843_GSM274805.cel	cell line;HLFA;lung cancer;
Sample 8	E-GEOD-10843_GSM274820.cel	cell line;H23;lung carcinoma;
Sample 9	E-GEOD-10890_GSM275984.cel	cell line;CAL-51;breast cancer;
Sample 10	E-GEOD-10890_GSM275987.cel	cell line;CAL-120;breast cancer;
Sample 11	E-GEOD-10890_GSM276001.cel	cell line;BT-474-EI;breast cancer;
Sample 12	E-GEOD-10890_GSM276011.cel	cell line;CAMA-1;breast cancer;
Sample 13	E-GEOD-10890_GSM276072.cel	cell line;MCF-7;breast cancer;
Sample 14	E-GEOD-10890_GSM276073.cel	cell line;MCF-7;breast cancer;
Sample 15	E-GEOD-10890_GSM276079.cel	cell line;MCF-7;breast cancer;transfected;
Sample 16	E-GEOD-10896_GSM276211.cel	cell line;U937;diffuse histiocytic lymphoma;treated;
Sample 17	E-GEOD-10896_GSM276221.cel	cell line;U937;diffuse histiocytic lymphoma;
Sample 18	E-GEOD-11142_GSM281192.cel	cell line;CEM;peripheral blood;treated;
Sample 19	E-GEOD-11142_GSM281206.cel	cell line;CEM;peripheral blood;treated;
Sample 20	E-GEOD-11285_GSM284895.cel	cell line;U251;glioblastoma;treated;
Sample 21	E-GEOD-11318_GSM274910.cel	lymph node;diffuse large B-cell lymphoma;
Sample 22	E-GEOD-11318_GSM274941.cel	lymph node;diffuse large B-cell lymphoma;
Sample 23	E-GEOD-11318_GSM274991.cel	lymph node;diffuse large B-cell lymphoma;
Sample 24	E-GEOD-11318_GSM275018.cel	lymph node;diffuse large B-cell lymphoma;
Sample 25	E-GEOD-11318_GSM275026.cel	lymph node;diffuse large B-cell lymphoma;
Sample 26	E-GEOD-11318_GSM275029.cel	lymph node;diffuse large B-cell lymphoma;
Sample 27	E-GEOD-11854_GSM299423.cel	fibroblast;skin fibroblast;
Sample 28	E-GEOD-13139_GSM329055.cel	aortic endothelial cells;treated;
Sample 29	E-GEOD-13319_GSM336230.cel	uterus;leiomyoma;
Sample 30	E-GEOD-13319_GSM336245.cel	uterus;leiomyoma;
Sample 31	E-GEOD-15935_GSM399785.cel	cell line;Huh7;hepatocellular carcinoma;treated;
Sample 32	E-GEOD-15935_GSM399819.cel	cell line;Huh7;hepatocellular carcinoma;HCV replicon;treated;
Sample 33	E-GEOD-15935_GSM399833.cel	cell line;Huh7;hepatocellular carcinoma;
Sample 34	E-GEOD-15935_GSM399839.cel	cell line;Huh7;hepatocellular carcinoma;treated;
Sample 35	E-GEOD-17306_GSM433002.cel	plasma cell;multiple myeloma;
Sample 36	E-GEOD-17306_GSM433016.cel	plasma cell;multiple myeloma;
Sample 37	E-GEOD-10846_GSM275087.cel	lymph node;diffuse large B-cell lymphoma;patient treated;
Sample 38	E-GEOD-10846_GSM275094.cel	lymph node;diffuse large B-cell lymphoma;patient treated;
Sample 39	E-GEOD-10846_GSM275129.cel	lymph node;diffuse large B-cell lymphoma;patient treated;
Sample 40	E-GEOD-10846_GSM275201.cel	lymph node;diffuse large B-cell lymphoma;patient treated;
Sample 41	E-GEOD-10846_GSM275234.cel	lymph node;diffuse large B-cell lymphoma;patient treated;
Sample 42	E-GEOD-10846_GSM275251.cel	lymph node;diffuse large B-cell lymphoma;patient treated;
Sample 43	E-GEOD-20081_GSM503895.cel	cell line;MCF-7;breast cancer;transfected;treated;
Sample 44	E-GEOD-21610_GSM545681.cel	heart;dilated cardiomyopathy;
Sample 45	E-GEOD-21610_GSM545710.cel	heart;ischemic cardiomyopathy;
Sample 46	E-GEOD-21610_GSM545720.cel	heart;dilated cardiomyopathy;
Sample 47	E-GEOD-21912_GSM545156.cel	cell line;RPMI-8226;multiple myeloma;transfected;
Sample 48	E-GEOD-21912_GSM545163.cel	cell line;RPMI-8226;multiple myeloma;transfected;
Sample 49	E-GEOD-21912_GSM545166.cel	cell line;RPMI-8226;multiple myeloma;transfected;
Sample 50	E-GEOD-23120_GSM569500.cel	cell line;GM17103;lymphoblastoid;
Sample 51	E-GEOD-23120_GSM569518.cel	cell line;GM17214;lymphoblastoid;
Sample 52	E-GEOD-23120_GSM569523.cel	cell line;GM17112;lymphoblastoid;
Sample 53	E-GEOD-23120_GSM569527.cel	cell line;GM17744;lymphoblastoid;
Sample 54	E-GEOD-23120_GSM569532.cel	cell line;GM17218;lymphoblastoid;
Sample 55	E-GEOD-23120_GSM569538.cel	cell line;GM17119;lymphoblastoid;
Sample 56	E-GEOD-23120_GSM569550.cel	cell line;GM17221;lymphoblastoid;
Sample 57	E-GEOD-23120_GSM569568.cel	cell line;GM17136;lymphoblastoid;
Sample 58	E-GEOD-23120_GSM569576.cel	cell line;GM17229;lymphoblastoid;
Sample 59	E-GEOD-23120_GSM569606.cel	cell line;GM17231;lymphoblastoid;
Sample 60	E-GEOD-23120_GSM569621.cel	cell line;GM17790;lymphoblastoid;
Sample 61	E-GEOD-23120_GSM569632.cel	cell line;GM17795;lymphoblastoid;
Sample 62	E-GEOD-23120_GSM569648.cel	cell line;GM17160;lymphoblastoid;
Sample 63	E-GEOD-23120_GSM569652.cel	cell line;GM17155;lymphoblastoid;
Sample 64	E-GEOD-23120_GSM569658.cel	cell line;GM17145;lymphoblastoid;
Sample 65	E-GEOD-23120_GSM569687.cel	cell line;GM17838;lymphoblastoid;
Sample 66	E-GEOD-23120_GSM569693.cel	cell line;GM17166;lymphoblastoid;
Sample 67	E-GEOD-23120_GSM569698.cel	cell line;GM17172;lymphoblastoid;
Sample 68	E-GEOD-23120_GSM569709.cel	cell line;GM17187;lymphoblastoid;
Sample 69	E-GEOD-23120_GSM569732.cel	cell line;GM17276;lymphoblastoid;
Sample 70	E-GEOD-23343_GSM572801.cel	liver;
Sample 71	E-GEOD-23343_GSM572805.cel	liver;
Sample 72	E-GEOD-4780_GSM108001.cel	brain;meningioma;
Sample 73	E-GEOD-4780_GSM108007.cel	brain;meningioma;
Sample 74	E-GEOD-4780_GSM108013.cel	brain;meningioma;
Sample 75	E-GEOD-4780_GSM108029.cel	brain;meningioma;
Sample 76	E-GEOD-4780_GSM108036.cel	brain;meningioma;
Sample 77	E-GEOD-9489_GSM240803.cel	kidney;chronic allograft nephropathy grade I;
Sample 78	E-GEOD-9762_GSM246324.cel	fibroblast;skin fibroblast;trisomy 21;
Sample 79	E-MEXP-1225_106_CD_nact.cel	intestine;ileum;Crohn's disease;
Sample 80	E-MIMR-644_ATB2006031403Aaa.cel	cartilage;chondrocyte;osteosarcoma;cultured;
Sample 81	E-GEOD-10021_GSM253209.CEL	cell line;Jurkat;T-cell leukaemia;
Sample 82	E-GEOD-10021_GSM253218.CEL	cell line;K562;erythroleukemia;
Sample 83	E-GEOD-10026_GSM252170.CEL	cell line;B41;Burkitt lymphoma;
Sample 84	E-GEOD-10046_GSM253929.CEL	cell line;MCF-10A;mammary epithelial cell;fibroblast co-cultured;
Sample 85	E-GEOD-10063_GSM254365.CEL	cell line;MSK-Leuk1;oral epithelium;
Sample 86	E-GEOD-10063_GSM254375.CEL	cell line;MSK-Leuk1;oral epithelium;
Sample 87	E-GEOD-10063_GSM254391.CEL	cell line;MSK-Leuk1;oral epithelium;
Sample 88	E-GEOD-10063_GSM254396.CEL	cell line;MSK-Leuk1;oral epithelium;
Sample 89	E-GEOD-10135_GSM252827.CEL	airway epithelial cell;
Sample 90	E-GEOD-10135_GSM256183.CEL	airway epithelial cell;
Sample 91	E-GEOD-10135_GSM256211.CEL	airway epithelial cell;
Sample 92	E-GEOD-10139_GSM256270.CEL	lymphocyte;leukaemia;CLL;
Sample 93	E-GEOD-10139_GSM256311.CEL	lymphocyte;leukaemia;CLL;
Sample 94	E-GEOD-10139_GSM256324.CEL	lymphocyte;leukaemia;CLL;
Sample 95	E-GEOD-10245_GSM258564.CEL	lung cancer;NSCLC;
Sample 96	E-GEOD-10245_GSM258565.CEL	lung cancer;NSCLC;
Sample 97	E-GEOD-10245_GSM258580.CEL	lung cancer;NSCLC;
Sample 98	E-GEOD-10245_GSM258585.CEL	lung cancer;NSCLC;
Sample 99	E-GEOD-10281_GSM259581.CEL	breast tumor;
Sample 100	E-GEOD-10281_GSM259605.CEL	breast tumor;patient treated;
Sample 101	E-GEOD-10311_GSM260322.CEL	bone;osteoblast;treated;
Sample 102	E-GEOD-10313_GSM260554.CEL	cell line;GM15029;lymphoblastoid;
Sample 103	E-GEOD-10313_GSM260569.CEL	cell line;GM15245;lymphoblastoid;
Sample 104	E-GEOD-10313_GSM260577.CEL	cell line;GM15236;lymphoblastoid;
Sample 105	E-GEOD-10313_GSM260600.CEL	cell line;GM15385;lymphoblastoid;treated;
Sample 106	E-GEOD-10313_GSM260607.CEL	cell line;GM15038;lymphoblastoid;treated;
Sample 107	E-GEOD-10313_GSM260627.CEL	cell line;GM15226;lymphoblastoid;treated;
Sample 108	E-GEOD-10313_GSM260655.CEL	cell line;TK6;lymphoblastoid;treated;
Sample 109	E-GEOD-10316_GSM260694.CEL	dendritic cell;monocyte derived;treated;
Sample 110	E-GEOD-10316_GSM260701.CEL	dendritic cell;monocyte derived;treated;
Sample 111	E-GEOD-10334_GSM261293.CEL	gingiva;
Sample 112	E-GEOD-10445_GSM257978.CEL	lung cancer;
Sample 113	E-GEOD-10445_GSM258045.CEL	lung cancer;
Sample 114	E-GEOD-10445_GSM259399.CEL	lung cancer;
Sample 115	E-GEOD-10479_GSM265058.CEL	huvec;treated;
Sample 116	E-GEOD-10524_GSM265897.CEL	testicular diffuse large B-cell lymphoma;
Sample 117	E-GEOD-10524_GSM265907.CEL	nodal diffuse large B-cell lymphoma;
Sample 118	E-GEOD-10524_GSM265908.CEL	nodal diffuse large B-cell lymphoma;
Sample 119	E-GEOD-10586_GSM266965.CEL	peripheral blood;regulatory T-cell;high risk of HLA;
Sample 120	E-GEOD-10592_GSM267020.CEL	well-differentiated bronchial airway;
Sample 121	E-GEOD-10609_GSM267354.CEL	pediatric T-ALL;
Sample 122	E-GEOD-10700_GSM270545.CEL	bronchial epithelial cell;air-exposed;
Sample 123	E-GEOD-10700_GSM270562.CEL	bronchial epithelial cell;exposed to smoke;
Sample 124	E-GEOD-10700_GSM270573.CEL	bronchial epithelial cell;exposed to smoke;
Sample 125	E-GEOD-10700_GSM270581.CEL	bronchial epithelial cell;exposed to smoke;
Sample 126	E-GEOD-10714_GSM270805.CEL	colon;hyperplastic polyp;
Sample 127	E-GEOD-10714_GSM270807.CEL	colon;hyperplastic polyp;
Sample 128	E-GEOD-10715_GSM270821.CEL	peripheral blood;colorectal cancer;
Sample 129	E-GEOD-10715_GSM270824.CEL	peripheral blood;colorectal cancer;
Sample 130	E-GEOD-10715_GSM270827.CEL	peripheral blood;colorectal cancer;
Sample 131	E-GEOD-10718_GSM270879.CEL	bronchial epithelial cell;
Sample 132	E-GEOD-10739_GSM257635.CEL	cell line;MonoMac 6;monocytic;treated;
Sample 133	E-GEOD-10767_GSM271848.CEL	cell line;immortalized B-cell;BMPR2 mutation;
Sample 134	E-GEOD-10780_GSM272139.CEL	breast;breast duct;
Sample 135	E-GEOD-10780_GSM272195.CEL	breast;breast duct;
Sample 136	E-GEOD-10780_GSM272210.CEL	breast;breast duct;
Sample 137	E-GEOD-10780_GSM272238.CEL	breast;breast duct;
Sample 138	E-GEOD-10780_GSM272263.CEL	breast;breast duct;
Sample 139	E-GEOD-10780_GSM272272.CEL	breast;invasive ductal carcinoma;
Sample 140	E-GEOD-10780_GSM272286.CEL	breast;breast duct;
Sample 141	E-GEOD-10791_GSM272418.CEL	colon;sigmoid colon;
Sample 142	E-GEOD-10791_GSM272419.CEL	colon;sigmoid colon;ulcerative colitis;
Sample 143	E-GEOD-10792_GSM272553.CEL	bone marrow;leukaemia;childhood B-cell precursor ALL;
Sample 144	E-GEOD-10792_GSM272558.CEL	bone marrow;leukaemia;childhood B-cell precursor ALL;
Sample 145	E-GEOD-10810_GSM272943.CEL	breast;
Sample 146	E-GEOD-10810_GSM272953.CEL	breast tumor;
Sample 147	E-GEOD-10810_GSM272957.CEL	breast tumor;
Sample 148	E-GEOD-10810_GSM272974.CEL	breast tumor;
Sample 149	E-GEOD-10831_GSM273231.CEL	cell line;L1236;Hodgkins lymphoma;
Sample 150	E-GEOD-10916_GSM276726.CEL	cell line;DM636;melanoma derived;treated;
Sample 151	E-GEOD-10916_GSM276736.CEL	cell line;A2058;melanoma derived;treated;
Sample 152	E-GEOD-10916_GSM276766.CEL	cell line;DM467;melanoma derived;treated;
Sample 153	E-GEOD-10916_GSM276770.CEL	cell line;DM602;melanoma derived;treated;
Sample 154	E-GEOD-10960_GSM277641.CEL	cell line;HeLa;cervical carcinoma;transfected;
Sample 155	E-GEOD-10961_GSM277239.CEL	metastatic colorectal cancer in liver;
Sample 156	E-GEOD-10961_GSM277466.CEL	metastatic colorectal cancer in liver;
Sample 157	E-GEOD-10961_GSM277469.CEL	metastatic colorectal cancer in liver;
Sample 158	E-GEOD-10961_GSM277479.CEL	metastatic colorectal cancer in liver;
Sample 159	E-GEOD-10979_GSM277919.CEL	cell line;FL;amnion epithelial;treated;
Sample 160	E-GEOD-11057_GSM279587.CEL	peripheral blood mononuclear cell;
Sample 161	E-GEOD-11100_GSM279179.CEL	brain;glioblastoma;patient treated;
Sample 162	E-GEOD-11100_GSM280368.CEL	brain;glioblastoma;
Sample 163	E-GEOD-11100_GSM280375.CEL	brain;glioblastoma;
Sample 164	E-GEOD-11103_GSM279593.CEL	cell line;IM-9;multiple myeloma;
Sample 165	E-GEOD-11135_GSM280837.CEL	mononuclear cell;leukaemia;CLL;
Sample 166	E-GEOD-11135_GSM280844.CEL	cell line;MCF-7;breast cancer;
Sample 167	E-GEOD-11135_GSM280850.CEL	cell line;HepG2;hepatocellular carcinoma;
Sample 168	E-GEOD-11135_GSM280885.CEL	cell line;MCF-7;breast cancer;
Sample 169	E-GEOD-11135_GSM280903.CEL	mononuclear cell;leukaemia;AML;
Sample 170	E-GEOD-11135_GSM280904.CEL	cell line;MCF-7;breast cancer;
Sample 171	E-GEOD-11135_GSM280912.CEL	cell line;MCF-7;breast cancer;
Sample 172	E-GEOD-11135_GSM280926.CEL	cell line;HepG2;hepatocellular carcinoma;
Sample 173	E-GEOD-11135_GSM280952.CEL	cell line;MCF-7;breast cancer;
Sample 174	E-GEOD-11135_GSM280968.CEL	cell line;MCF-7;breast cancer;
Sample 175	E-GEOD-11135_GSM280990.CEL	cell line;HepG2;hepatocellular carcinoma;
Sample 176	E-GEOD-11227_GSM283073.CEL	peripheral blood mononuclear cell;renal disease;patient treated;
Sample 177	E-GEOD-11309_GSM285734.CEL	dendritic cell;monocyte derived;
Sample 178	E-GEOD-11309_GSM285739.CEL	dendritic cell;monocyte derived;co-cultured with candida albicans;
Sample 179	E-GEOD-11309_GSM285740.CEL	dendritic cell;monocyte derived;co-cultured with candida albicans;
Sample 180	E-GEOD-11318_GSM286855.CEL	lymph node;diffuse large B-cell lymphoma;
Sample 181	E-GEOD-11318_GSM286876.CEL	lymph node;diffuse large B-cell lymphoma;
Sample 182	E-GEOD-11318_GSM286877.CEL	lymph node;diffuse large B-cell lymphoma;
Sample 183	E-GEOD-11348_GSM286674.CEL	nasal epithelium;
Sample 184	E-GEOD-11348_GSM286677.CEL	nasal epithelium;
Sample 185	E-GEOD-11348_GSM286694.CEL	nasal epithelium;
Sample 186	E-GEOD-11348_GSM286726.CEL	nasal epithelium;rhinovirus;
Sample 187	E-GEOD-11352_GSM286765.CEL	cell line;MCF-7;breast cancer;treated;
Sample 188	E-GEOD-11373_GSM287275.CEL	esophageal squamous cell carcinoma;
Sample 189	E-GEOD-11375_GSM287309.CEL	whole blood leukocyte;
Sample 190	E-GEOD-11375_GSM287343.CEL	whole blood leukocyte;
Sample 191	E-GEOD-11375_GSM287358.CEL	whole blood leukocyte;
Sample 192	E-GEOD-11375_GSM287365.CEL	whole blood leukocyte;
Sample 193	E-GEOD-11407_GSM287909.CEL	cell line;MDA-MB-231;breast cancer;treated;
Sample 194	E-GEOD-11440_GSM288497.CEL	cell line;HT-29;colorectal adenocarcinoma;
Sample 195	E-GEOD-11440_GSM288502.CEL	cell line;HT-29;colorectal adenocarcinoma;
Sample 196	E-GEOD-11499_GSM289246.CEL	peripheral blood;Crohn's disease;
Sample 197	E-GEOD-11504_GSM289624.CEL	bone marrow;precursor B-cell;
Sample 198	E-GEOD-11504_GSM289632.CEL	bone marrow;precursor B-cell;
Sample 199	E-GEOD-11504_GSM289634.CEL	bone marrow;precursor B-cell;
Sample 200	E-GEOD-11506_GSM289656.CEL	cell line;MCF-7;breast cancer;treated;
Sample 201	E-GEOD-11506_GSM289658.CEL	cell line;MCF-7;breast cancer;treated;
Sample 202	E-GEOD-11506_GSM289659.CEL	cell line;MCF-7;breast cancer;treated;
Sample 203	E-GEOD-11618_GSM294807.CEL	cell line;HCT-116;colorectal cancer;transfected;
Sample 204	E-GEOD-11626_GSM294960.CEL	cell line;NCI-H1299;non-small cell lung carcinoma;transfected;
Sample 205	E-GEOD-11755_GSM297762.CEL	peripheral blood;lymphocyte;meningococcal sepsis;
Sample 206	E-GEOD-11755_GSM297796.CEL	peripheral blood;lymphocyte;
Sample 207	E-GEOD-11761_GSM297854.CEL	peripheral blood mononuclear cell;
Sample 208	E-GEOD-11761_GSM297861.CEL	peripheral blood mononuclear cell;
Sample 209	E-GEOD-11761_GSM297885.CEL	peripheral blood mononuclear cell;
Sample 210	E-GEOD-11783_GSM298217.CEL	bladder;
Sample 211	E-GEOD-11791_GSM298358.CEL	cell line;MCF-7;breast cancer;treated;
Sample 212	E-GEOD-11869_GSM299705.CEL	cell line;Ishikawa;endometrial adenocarcinoma;treated;
Sample 213	E-GEOD-11877_GSM299866.CEL	bone marrow;
Sample 214	E-GEOD-11877_GSM299887.CEL	peripheral blood;CNS affected;
Sample 215	E-GEOD-11877_GSM299905.CEL	bone marrow;CNS affected;
Sample 216	E-GEOD-11877_GSM299969.CEL	peripheral blood;
Sample 217	E-GEOD-11877_GSM300007.CEL	peripheral blood;CNS affected;
Sample 218	E-GEOD-11877_GSM300034.CEL	bone marrow;
Sample 219	E-GEOD-11881_GSM124834.CEL	peripheral blood mononuclear cell;transplant recipient;
Sample 220	E-GEOD-11881_GSM124836.CEL	peripheral blood mononuclear cell;transplant recipient;
Sample 221	E-GEOD-11882_GSM300185.CEL	brain;hippocampus;
Sample 222	E-GEOD-11882_GSM300216.CEL	brain;postcentral gyrus;
Sample 223	E-GEOD-11882_GSM300230.CEL	brain;entorhinal cortex;
Sample 224	E-GEOD-11882_GSM300263.CEL	brain;postcentral gyrus;
Sample 225	E-GEOD-11882_GSM300280.CEL	brain;hippocampus;
Sample 226	E-GEOD-11882_GSM300294.CEL	brain;hippocampus;
Sample 227	E-GEOD-11882_GSM300302.CEL	brain;postcentral gyrus;
Sample 228	E-GEOD-11882_GSM300314.CEL	brain;postcentral gyrus;
Sample 229	E-GEOD-11882_GSM300321.CEL	brain;hippocampus;
Sample 230	E-GEOD-11882_GSM300338.CEL	brain;entorhinal cortex;
Sample 231	E-GEOD-11886_GSM300413.CEL	peripheral blood macrophage;ankylosing spondylitis;treated;
Sample 232	E-GEOD-11906_GSM252848.CEL	airway epithelial cell;COPD;
Sample 233	E-GEOD-11906_GSM300867.CEL	airway epithelial cell;
Sample 234	E-GEOD-11917_GSM301186.CEL	smooth muscle cell;treated;
Sample 235	E-GEOD-11917_GSM301215.CEL	smooth muscle cell;treated;
Sample 236	E-GEOD-11917_GSM301233.CEL	smooth muscle cell;treated;
Sample 237	E-GEOD-11952_GSM254159.CEL	airway epithelial cell;
Sample 238	E-GEOD-11952_GSM302396.CEL	airway epithelial cell;
Sample 239	E-GEOD-12090_GSM305114.CEL	kidney;chromophobe renal cell carcinoma;
Sample 240	E-GEOD-12108_GSM305436.CEL	peripheral blood monocyte;
Sample 241	E-GEOD-12121_GSM305593.CEL	cell line;HIGK;gingival keratinocyte;infected;
Sample 242	E-GEOD-12187_GSM306770.CEL	peripheral blood;chronic allograft nephropathy;patient treated;
Sample 243	E-GEOD-12187_GSM306803.CEL	peripheral blood;chronic allograft nephropathy;patient treated;
Sample 244	E-GEOD-12187_GSM306809.CEL	peripheral blood;chronic allograft nephropathy;patient treated;
Sample 245	E-GEOD-12195_GSM306877.CEL	tonsillar germinal center;B-cell;
Sample 246	E-GEOD-12195_GSM306895.CEL	diffuse large B-cell lymphoma;
Sample 247	E-GEOD-12195_GSM306907.CEL	diffuse large B-cell lymphoma;
Sample 248	E-GEOD-12195_GSM387573.CEL	diffuse large B-cell lymphoma;
Sample 249	E-GEOD-12198_GSM378260.CEL	NK cell;treated;
Sample 250	E-GEOD-12251_GSM307904.CEL	colon;ulcerative colitis;patient treated;
Sample 251	E-GEOD-12265_GSM308056.CEL	bone marrow;mesenchymal stem cell;
Sample 252	E-GEOD-12267_GSM308069.CEL	bone marrow;stromal cell;
Sample 253	E-GEOD-12267_GSM308073.CEL	bone marrow;stromal cell;
Sample 254	E-GEOD-12276_GSM308259.CEL	breast tumor;
Sample 255	E-GEOD-12276_GSM308265.CEL	breast tumor;
Sample 256	E-GEOD-12276_GSM308272.CEL	breast tumor;
Sample 257	E-GEOD-12276_GSM308292.CEL	breast tumor;
Sample 258	E-GEOD-12276_GSM308297.CEL	breast tumor;
Sample 259	E-GEOD-12276_GSM308347.CEL	breast tumor;
Sample 260	E-GEOD-12276_GSM308378.CEL	breast tumor;
Sample 261	E-GEOD-12276_GSM308383.CEL	breast tumor;
Sample 262	E-GEOD-12276_GSM308405.CEL	breast tumor;
Sample 263	E-GEOD-12276_GSM308416.CEL	breast tumor;
Sample 264	E-GEOD-12276_GSM308456.CEL	breast tumor;
Sample 265	E-GEOD-12287_GSM308209.CEL	cell line;MT-2;adult T-cell leukaemia;treated;
Sample 266	E-GEOD-12287_GSM308220.CEL	cell line;MT-2;adult T-cell leukaemia;treated;
Sample 267	E-GEOD-12320_GSM309617.CEL	cell line;GBS6;bone sarcoma;transfected;
Sample 268	E-GEOD-12366_GSM310431.CEL	tonsil;germinal center B-cell;tonsillectomy;
Sample 269	E-GEOD-12408_GSM311318.CEL	cell line;lymphoblast;
Sample 270	E-GEOD-12446_GSM312554.CEL	uterus;endometrium;prolapse;
Sample 271	E-GEOD-12452_GSM312901.CEL	nasopharyngeal tissue;
Sample 272	E-GEOD-12452_GSM312908.CEL	nasopharyngeal carcinoma;
Sample 273	E-GEOD-12452_GSM312918.CEL	nasopharyngeal carcinoma;
Sample 274	E-GEOD-12460_GSM313064.CEL	PNS;neuroblastoma;
Sample 275	E-GEOD-12460_GSM313154.CEL	PNS;ganglioneuroblastoma;
Sample 276	E-GEOD-12488_GSM312786.CEL	peripheral blood;lymphocytes;T-LGL lymphocytosis;
Sample 277	E-GEOD-12504_GSM313601.CEL	heart;vessel ischemic heart disease;
Sample 278	E-GEOD-12548_GSM315431.CEL	cell line;ARPE-19;retinal pigment epithelium;
Sample 279	E-GEOD-12548_GSM315432.CEL	cell line;ARPE-19;retinal pigment epithelium;
Sample 280	E-GEOD-12548_GSM315446.CEL	cell line;ARPE-19;retinal pigment epithelium;treated;
Sample 281	E-GEOD-12606_GSM315859.CEL	kidney carcinoma;adjacent tissue;
Sample 282	E-GEOD-12662_GSM262031.CEL	bone marrow;promyelocyte;leukaemia;AML;
Sample 283	E-GEOD-12662_GSM262059.CEL	bone marrow;promyelocyte;leukaemia;AML;
Sample 284	E-GEOD-12662_GSM262092.CEL	bone marrow;promyelocyte;leukaemia;AML;
Sample 285	E-GEOD-12662_GSM262098.CEL	bone marrow;promyelocyte;leukaemia;AML;
Sample 286	E-GEOD-12667_GSM318115.CEL	lung;adenocarcinoma;
Sample 287	E-GEOD-12667_GSM318137.CEL	lung;adenocarcinoma;
Sample 288	E-GEOD-12709_GSM318863.CEL	peripheral blood;incubated;stimulated;
Sample 289	E-GEOD-12720_GSM319299.CEL	liver;
Sample 290	E-GEOD-12720_GSM319303.CEL	liver;
Sample 291	E-GEOD-12763_GSM320218.CEL	breast tumor;
Sample 292	E-GEOD-12763_GSM320237.CEL	breast tumor;
Sample 293	E-GEOD-12767_GSM320283.CEL	placenta;preeclampsia;
Sample 294	E-GEOD-12838_GSM322261.CEL	buffy coat;risk for VAP;
Sample 295	E-GEOD-12838_GSM322265.CEL	buffy coat;risk for VAP;
Sample 296	E-GEOD-12838_GSM322273.CEL	monocyte;risk for VAP;
Sample 297	E-GEOD-12886_GSM323069.CEL	cell line;PLC/PRF/5;hepatoma;transfected;
Sample 298	E-GEOD-12902_GSM323549.CEL	skin;mycosis fungoide;cutaneus T-cell lymphoma;
Sample 299	E-GEOD-12902_GSM323552.CEL	skin;mycosis fungoide;cutaneus T-cell lymphoma;
Sample 300	E-GEOD-13041_GSM326911.CEL	brain;glioblastoma;recurrent;
Sample 301	E-GEOD-13041_GSM326921.CEL	brain;glioblastoma;recurrent;
Sample 302	E-GEOD-13054_GSM326504.CEL	huvec;infected;
Sample 303	E-GEOD-13054_GSM327180.CEL	huvec;infected;
Sample 304	E-GEOD-13054_GSM327182.CEL	huvec;infected;
Sample 305	E-GEOD-13059_GSM327219.CEL	colorectal carcinoma;cultured;
Sample 306	E-GEOD-13067_GSM327304.CEL	colorectal adenocarcinoma;
Sample 307	E-GEOD-13067_GSM327312.CEL	colorectal adenocarcinoma;
Sample 308	E-GEOD-13067_GSM327313.CEL	colorectal adenocarcinoma;
Sample 309	E-GEOD-13070_GSM342615.CEL	skeletal muscle;vastus lateralis;
Sample 310	E-GEOD-13070_GSM342631.CEL	fat;adipose tissue;
Sample 311	E-GEOD-13070_GSM342633.CEL	skeletal muscle;vastus lateralis;
Sample 312	E-GEOD-13070_GSM342647.CEL	fat;adipose tissue;
Sample 313	E-GEOD-13070_GSM342653.CEL	skeletal muscle;vastus lateralis;
Sample 314	E-GEOD-13070_GSM342682.CEL	fat;adipose tissue;
Sample 315	E-GEOD-13070_GSM342707.CEL	skeletal muscle;vastus lateralis;
Sample 316	E-GEOD-13070_GSM342771.CEL	skeletal muscle;vastus lateralis;
Sample 317	E-GEOD-13070_GSM342792.CEL	skeletal muscle;vastus lateralis;
Sample 318	E-GEOD-13070_GSM342815.CEL	skeletal muscle;vastus lateralis;
Sample 319	E-GEOD-13070_GSM342817.CEL	fat;adipose tissue;
Sample 320	E-GEOD-13070_GSM342858.CEL	fat;adipose tissue;
Sample 321	E-GEOD-13070_GSM342873.CEL	skeletal muscle;vastus lateralis;
Sample 322	E-GEOD-13070_GSM342925.CEL	skeletal muscle;vastus lateralis;
Sample 323	E-GEOD-13070_GSM342935.CEL	skeletal muscle;vastus lateralis;
Sample 324	E-GEOD-13141_GSM329002.CEL	PNS;neuroblastoma;
Sample 325	E-GEOD-13159_GSM329415.CEL	bone marrow;leukaemia;B-ALL;
Sample 326	E-GEOD-13159_GSM329422.CEL	bone marrow;leukaemia;Pro-B-ALL;MLL;
Sample 327	E-GEOD-13159_GSM329742.CEL	bone marrow;leukaemia;Pre-B-ALL;c-ALL;
Sample 328	E-GEOD-13159_GSM329779.CEL	bone marrow;leukaemia;Pre-B-ALL;c-ALL;
Sample 329	E-GEOD-13159_GSM329802.CEL	bone marrow;leukaemia;Pre-B-ALL;c-ALL;
Sample 330	E-GEOD-13159_GSM329806.CEL	bone marrow;leukaemia;Pre-B-ALL;c-ALL;
Sample 331	E-GEOD-13159_GSM329832.CEL	bone marrow;leukaemia;Pre-B-ALL;c-ALL;
Sample 332	E-GEOD-13159_GSM329834.CEL	bone marrow;leukaemia;Pre-B-ALL;c-ALL;
Sample 333	E-GEOD-13159_GSM329843.CEL	bone marrow;leukaemia;T-ALL;
Sample 334	E-GEOD-13159_GSM329875.CEL	bone marrow;leukaemia;T-ALL;
Sample 335	E-GEOD-13159_GSM329883.CEL	bone marrow;leukaemia;T-ALL;
Sample 336	E-GEOD-13159_GSM329911.CEL	bone marrow;leukaemia;T-ALL;
Sample 337	E-GEOD-13159_GSM329920.CEL	bone marrow;leukaemia;T-ALL;
Sample 338	E-GEOD-13159_GSM329975.CEL	bone marrow;leukaemia;T-ALL;
Sample 339	E-GEOD-13159_GSM330117.CEL	bone marrow;leukaemia;ALL;hyperdiploid karyotype;
Sample 340	E-GEOD-13159_GSM330175.CEL	bone marrow;leukaemia;Pre-B-ALL;c-ALL;
Sample 341	E-GEOD-13159_GSM330197.CEL	bone marrow;leukaemia;Pre-B-ALL;c-ALL;
Sample 342	E-GEOD-13159_GSM330221.CEL	bone marrow;leukaemia;Pre-B-ALL;c-ALL;
Sample 343	E-GEOD-13159_GSM330227.CEL	bone marrow;leukaemia;Pre-B-ALL;c-ALL;
Sample 344	E-GEOD-13159_GSM330239.CEL	bone marrow;leukaemia;Pre-B-ALL;c-ALL;
Sample 345	E-GEOD-13159_GSM330244.CEL	bone marrow;leukaemia;Pre-B-ALL;c-ALL;
Sample 346	E-GEOD-13159_GSM330252.CEL	bone marrow;leukaemia;Pre-B-ALL;c-ALL;
Sample 347	E-GEOD-13159_GSM330349.CEL	bone marrow;leukaemia;Pre-B-ALL;c-ALL;
Sample 348	E-GEOD-13159_GSM330421.CEL	bone marrow;leukaemia;AML;
Sample 349	E-GEOD-13159_GSM330422.CEL	bone marrow;leukaemia;AML;
Sample 350	E-GEOD-13159_GSM330459.CEL	bone marrow;leukaemia;AML;
Sample 351	E-GEOD-13159_GSM330543.CEL	bone marrow;leukaemia;AML;other abnormalities;
Sample 352	E-GEOD-13159_GSM330557.CEL	bone marrow;leukaemia;AML;other abnormalities;
Sample 353	E-GEOD-13159_GSM330598.CEL	bone marrow;leukaemia;AML;other abnormalities;
Sample 354	E-GEOD-13159_GSM330755.CEL	bone marrow;leukaemia;AML;other abnormalities;
Sample 355	E-GEOD-13159_GSM330829.CEL	bone marrow;leukaemia;AML;other abnormalities;
Sample 356	E-GEOD-13159_GSM330962.CEL	bone marrow;leukaemia;CLL;
Sample 357	E-GEOD-13159_GSM330970.CEL	bone marrow;leukaemia;CLL;
Sample 358	E-GEOD-13159_GSM330997.CEL	bone marrow;leukaemia;CLL;
Sample 359	E-GEOD-13159_GSM331029.CEL	bone marrow;leukaemia;CLL;
Sample 360	E-GEOD-13159_GSM331069.CEL	bone marrow;leukaemia;CLL;
Sample 361	E-GEOD-13159_GSM331145.CEL	bone marrow;leukaemia;CLL;
Sample 362	E-GEOD-13159_GSM331174.CEL	bone marrow;leukaemia;CLL;
Sample 363	E-GEOD-13159_GSM331182.CEL	bone marrow;leukaemia;CLL;
Sample 364	E-GEOD-13159_GSM331194.CEL	bone marrow;leukaemia;CLL;
Sample 365	E-GEOD-13159_GSM331211.CEL	bone marrow;leukaemia;CLL;
Sample 366	E-GEOD-13159_GSM331218.CEL	bone marrow;leukaemia;CLL;
Sample 367	E-GEOD-13159_GSM331235.CEL	bone marrow;leukaemia;CLL;
Sample 368	E-GEOD-13159_GSM331252.CEL	bone marrow;leukaemia;CLL;
Sample 369	E-GEOD-13159_GSM331283.CEL	bone marrow;leukaemia;CLL;
Sample 370	E-GEOD-13159_GSM331310.CEL	bone marrow;leukaemia;CLL;
Sample 371	E-GEOD-13159_GSM331316.CEL	bone marrow;leukaemia;CLL;
Sample 372	E-GEOD-13159_GSM331318.CEL	bone marrow;leukaemia;CLL;
Sample 373	E-GEOD-13159_GSM331445.CEL	bone marrow;leukaemia;CML;
Sample 374	E-GEOD-13159_GSM331449.CEL	bone marrow;leukaemia;CML;
Sample 375	E-GEOD-13159_GSM331524.CEL	bone marrow;myelodysplastic syndrome;
Sample 376	E-GEOD-13205_GSM333444.CEL	skeletal muscle;vastus lateralis;septic patient;
Sample 377	E-GEOD-13273_GSM335164.CEL	cell line;SH-SY5Y;neuroblastoma;transfected;
Sample 378	E-GEOD-13309_GSM335983.CEL	cell line;A549;lung adenocarcinoma;treated;
Sample 379	E-GEOD-13309_GSM335992.CEL	cell line;A549;lung adenocarcinoma;treated;
Sample 380	E-GEOD-13314_GSM336042.CEL	pulmonary MALT lymphoma;
Sample 381	E-GEOD-13351_GSM337001.CEL	bone marrow or peripheral blood;leukaemia;ALL;
Sample 382	E-GEOD-13351_GSM337006.CEL	bone marrow or peripheral blood;leukaemia;ALL;
Sample 383	E-GEOD-13351_GSM337020.CEL	bone marrow or peripheral blood;leukaemia;ALL;
Sample 384	E-GEOD-13351_GSM337046.CEL	bone marrow or peripheral blood;leukaemia;ALL;
Sample 385	E-GEOD-13355_GSM337205.CEL	skin;
Sample 386	E-GEOD-13355_GSM337229.CEL	skin;
Sample 387	E-GEOD-13355_GSM337235.CEL	skin;
Sample 388	E-GEOD-13355_GSM337292.CEL	skin;psoriasis;non lesional skin;
Sample 389	E-GEOD-13355_GSM337342.CEL	skin;psoriasis;
Sample 390	E-GEOD-13396_GSM338288.CEL	bronchial epithelial cell;infected;
Sample 391	E-GEOD-13400_GSM337735.CEL	cell line;SKGT4;esophageal adenocarcinoma;treated;
Sample 392	E-GEOD-13433_GSM338963.CEL	alveolar soft-part sarcoma;
Sample 393	E-GEOD-13471_GSM339565.CEL	colon tumor;
Sample 394	E-GEOD-13548_GSM341388.CEL	cell line;HeLa;cervical carcinoma;treated;
Sample 395	E-GEOD-13548_GSM341389.CEL	cell line;HeLa;cervical carcinoma;
Sample 396	E-GEOD-13548_GSM341398.CEL	cell line;HT-29;colorectal adenocarcinoma;
Sample 397	E-GEOD-13548_GSM341404.CEL	cell line;HT1080;fibrosarcoma;
Sample 398	E-GEOD-13564_GSM341541.CEL	brain;dorsolateral prefrontal cortex;
Sample 399	E-GEOD-13640_GSM343403.CEL	cell line;HeLa;cervical carcinoma;transfected;
Sample 400	E-GEOD-13670_GSM343808.CEL	macrophage;monocyte derived;
Sample 401	E-GEOD-13763_GSM346601.CEL	cell line;IGROV-1;ovarian cancer;
Sample 402	E-GEOD-13787_GSM346902.CEL	breast tumor;
Sample 403	E-GEOD-13811_GSM347195.CEL	peripheral blood;B-cell;leukaemia;CLL;
Sample 404	E-GEOD-13837_GSM347743.CEL	synovial membrane;osteoarthritis;treated;
Sample 405	E-GEOD-13837_GSM347844.CEL	synovial membrane;rheumatoid arthritis;treated;
Sample 406	E-GEOD-13837_GSM348027.CEL	synovial membrane;rheumatoid arthritis;treated;
Sample 407	E-GEOD-13896_GSM349916.CEL	alveolar macrophage;
Sample 408	E-GEOD-13904_GSM350171.CEL	whole blood;systemic inflammatory response syndrome;
Sample 409	E-GEOD-13904_GSM350176.CEL	whole blood;systemic inflammatory response syndrome;
Sample 410	E-GEOD-13904_GSM350217.CEL	whole blood;sepsis;
Sample 411	E-GEOD-13904_GSM350222.CEL	whole blood;sepsis;
Sample 412	E-GEOD-13904_GSM350330.CEL	whole blood;septic shock;
Sample 413	E-GEOD-13904_GSM350336.CEL	whole blood;septic shock;
Sample 414	E-GEOD-13904_GSM350341.CEL	whole blood;septic shock;
Sample 415	E-GEOD-13909_GSM350382.CEL	cell line;spleen-derived T-cell;
Sample 416	E-GEOD-13911_GSM350426.CEL	gastric tissue;adjacent to tumour;
Sample 417	E-GEOD-13933_GSM300893.CEL	airway epithelial cell;
Sample 418	E-GEOD-13933_GSM300907.CEL	airway epithelial cell;
Sample 419	E-GEOD-13933_GSM350955.CEL	airway epithelial cell;
Sample 420	E-GEOD-13933_GSM350963.CEL	airway epithelial cell;
Sample 421	E-GEOD-13933_GSM410161.CEL	airway epithelial cell;
Sample 422	E-GEOD-13975_GSM348306.CEL	mesenchymal stem cell;labelled;
Sample 423	E-GEOD-13987_GSM351410.CEL	peripheral blood;B-cell;treated;
Sample 424	E-GEOD-13987_GSM351419.CEL	peripheral blood;T-cell;
Sample 425	E-GEOD-13987_GSM351424.CEL	peripheral blood;T-cell;treated;
Sample 426	E-GEOD-14001_GSM350579.CEL	ovarian serous carcinoma;
Sample 427	E-GEOD-14001_GSM350609.CEL	ovarian serous carcinoma;
Sample 428	E-GEOD-14001_GSM350612.CEL	ovarian serous carcinoma;
Sample 429	E-GEOD-14017_GSM352120.CEL	metastatic breast cancer in brain;
Sample 430	E-GEOD-14017_GSM352124.CEL	metastatic breast cancer in bone;
Sample 431	E-GEOD-14062_GSM352738.CEL	white blood cell;leukaemia;ALL;
Sample 432	E-GEOD-14062_GSM352759.CEL	white blood cell;leukaemia;ALL;
Sample 433	E-GEOD-14062_GSM352768.CEL	white blood cell;leukaemia;ALL;
Sample 434	E-GEOD-14062_GSM352785.CEL	white blood cell;leukaemia;ALL;
Sample 435	E-GEOD-14108_GSM354037.CEL	metastatic lung cancer in brain;
Sample 436	E-GEOD-14108_GSM354042.CEL	metastatic lung cancer in brain;
Sample 437	E-GEOD-14315_GSM357892.CEL	cell line;H125;lung cancer;treated;
Sample 438	E-GEOD-14333_GSM358348.CEL	colorectal adenocarcinoma;
Sample 439	E-GEOD-14333_GSM358366.CEL	colorectal adenocarcinoma;
Sample 440	E-GEOD-14333_GSM358395.CEL	colorectal adenocarcinoma;
Sample 441	E-GEOD-14333_GSM358408.CEL	colorectal adenocarcinoma;
Sample 442	E-GEOD-14333_GSM358413.CEL	colorectal adenocarcinoma;
Sample 443	E-GEOD-14333_GSM358502.CEL	colorectal adenocarcinoma;
Sample 444	E-GEOD-14333_GSM358511.CEL	colorectal adenocarcinoma;
Sample 445	E-GEOD-14333_GSM358565.CEL	colorectal adenocarcinoma;
Sample 446	E-GEOD-14333_GSM358583.CEL	colorectal adenocarcinoma;
Sample 447	E-GEOD-14333_GSM358592.CEL	colorectal adenocarcinoma;
Sample 448	E-GEOD-14333_GSM358596.CEL	colorectal adenocarcinoma;
Sample 449	E-GEOD-14333_GSM358609.CEL	colorectal adenocarcinoma;
Sample 450	E-GEOD-14333_GSM358628.CEL	colorectal adenocarcinoma;
Sample 451	E-GEOD-14333_GSM358630.CEL	colorectal adenocarcinoma;
Sample 452	E-GEOD-14334_GSM358644.CEL	fetal lung;
Sample 453	E-GEOD-14334_GSM358645.CEL	fetal lung;
Sample 454	E-GEOD-14378_GSM359477.CEL	metastatic clear-cell renal cell carcinoma in lung;
Sample 455	E-GEOD-14378_GSM359483.CEL	metastatic clear-cell renal cell carcinoma in lung;
Sample 456	E-GEOD-14378_GSM359495.CEL	metastatic clear-cell renal cell carcinoma in lung;
Sample 457	E-GEOD-14378_GSM359496.CEL	metastatic clear-cell renal cell carcinoma in lung;
Sample 458	E-GEOD-14383_GSM359546.CEL	cell line;BEAS-2B;bronchiole epithelial cell;
Sample 459	E-GEOD-14383_GSM359554.CEL	cell line;BEAS-2B;bronchiole epithelial cell;
Sample 460	E-GEOD-14386_GSM359579.CEL	peripheral blood;clinically isolated syndrome;
Sample 461	E-GEOD-14468_GSM158738.CEL	blasts and mononuclear cells;leukaemia;AML;
Sample 462	E-GEOD-14468_GSM158763.CEL	blasts and mononuclear cells;leukaemia;AML;
Sample 463	E-GEOD-14468_GSM158900.CEL	blasts and mononuclear cells;leukaemia;AML;
Sample 464	E-GEOD-14468_GSM158976.CEL	blasts and mononuclear cells;leukaemia;AML;
Sample 465	E-GEOD-14468_GSM159009.CEL	blasts and mononuclear cells;leukaemia;AML;
Sample 466	E-GEOD-14468_GSM159036.CEL	blasts and mononuclear cells;leukaemia;AML;
Sample 467	E-GEOD-14468_GSM159056.CEL	blasts and mononuclear cells;leukaemia;AML;
Sample 468	E-GEOD-14468_GSM159072.CEL	blasts and mononuclear cells;leukaemia;AML;
Sample 469	E-GEOD-14468_GSM159131.CEL	blasts and mononuclear cells;leukaemia;AML;
Sample 470	E-GEOD-14468_GSM361331.CEL	blasts and mononuclear cells;leukaemia;AML;
Sample 471	E-GEOD-14468_GSM361334.CEL	blasts and mononuclear cells;leukaemia;AML;
Sample 472	E-GEOD-14468_GSM361347.CEL	blasts and mononuclear cells;leukaemia;AML;
Sample 473	E-GEOD-14468_GSM361360.CEL	blasts and mononuclear cells;leukaemia;AML;
Sample 474	E-GEOD-14468_GSM361363.CEL	blasts and mononuclear cells;leukaemia;AML;
Sample 475	E-GEOD-14479_GSM361622.CEL	lymphoblast;leukaemia;T-ALL;
Sample 476	E-GEOD-14596_GSM364920.CEL	T-cell;
Sample 477	E-GEOD-14618_GSM365123.CEL	T-ALL cell;leukaemia;
Sample 478	E-GEOD-14618_GSM365139.CEL	T-ALL cell;leukaemia;
Sample 479	E-GEOD-14618_GSM365149.CEL	T-ALL cell;leukaemia;
Sample 480	E-GEOD-14642_GSM365506.CEL	peripheral blood mononuclear cell;
Sample 481	E-GEOD-14642_GSM365520.CEL	peripheral blood mononuclear cell;
Sample 482	E-GEOD-14642_GSM365530.CEL	peripheral blood mononuclear cell;
Sample 483	E-GEOD-14746_GSM368401.CEL	cell line;Hut78;Sezary syndrome;cutaneous lymphoma;
Sample 484	E-GEOD-14773_GSM368867.CEL	cell line;SW480;colorectal adenocarcinoma;
Sample 485	E-GEOD-14807_GSM370545.CEL	cell line;HEK-293;embryonic kidney cell;transfected;treated;
Sample 486	E-GEOD-14827_GSM371117.CEL	bone;tibia;osteosarcoma;
Sample 487	E-GEOD-14827_GSM371119.CEL	bone;femur;osteosarcoma;
Sample 488	E-GEOD-14827_GSM371129.CEL	bone;femur;osteosarcoma;
Sample 489	E-GEOD-14827_GSM371134.CEL	bone;femur;osteosarcoma;
Sample 490	E-GEOD-14844_GSM371395.CEL	whole blood;
Sample 491	E-GEOD-14880_GSM312269.CEL	PNS;neuroblastoma;
Sample 492	E-GEOD-14880_GSM313021.CEL	PNS;neuroblastoma;
Sample 493	E-GEOD-14883_GSM371958.CEL	cell line;BEAS-2B;bronchiole epithelial cell;transfected;
Sample 494	E-GEOD-14897_GSM372151.CEL	cell line;H9;stem cell;
Sample 495	E-GEOD-14905_GSM372318.CEL	skin;psoriasis;
Sample 496	E-GEOD-14905_GSM372321.CEL	skin;psoriasis;non lesional skin;
Sample 497	E-GEOD-14905_GSM372323.CEL	skin;psoriasis;non lesional skin;
Sample 498	E-GEOD-14905_GSM372327.CEL	skin;psoriasis;
Sample 499	E-GEOD-14905_GSM372330.CEL	skin;psoriasis;non lesional skin;
Sample 500	E-GEOD-14905_GSM372343.CEL	skin;psoriasis;non lesional skin;
Sample 501	E-GEOD-14924_GSM372704.CEL	peripheral blood;T-cell;leukaemia;AML;
Sample 502	E-GEOD-14924_GSM372716.CEL	peripheral blood;T-cell;leukaemia;AML;
Sample 503	E-GEOD-14951_GSM372599.CEL	liver;transplanted-reperfused;
Sample 504	E-GEOD-14951_GSM372600.CEL	liver;transplanted-reperfused;
Sample 505	E-GEOD-14973_GSM373892.CEL	peripheral blood;leukaemia;CLL;treated;
Sample 506	E-GEOD-14973_GSM373916.CEL	peripheral blood;leukaemia;CLL;treated;
Sample 507	E-GEOD-14987_GSM374145.CEL	cell line;MCF-10A;mammary epithelial cell;transduced;
Sample 508	E-GEOD-15043_GSM375724.CEL	cell line;Herceptin-resistant clone BT/HerR1.0E;breast cancer;
Sample 509	E-GEOD-15061_GSM376052.CEL	bone marrow;leukaemia;AML;
Sample 510	E-GEOD-15061_GSM376061.CEL	bone marrow;leukaemia;AML;
Sample 511	E-GEOD-15061_GSM376144.CEL	bone marrow;leukaemia;AML;
Sample 512	E-GEOD-15061_GSM376146.CEL	bone marrow;leukaemia;AML;
Sample 513	E-GEOD-15061_GSM376198.CEL	bone marrow;leukaemia;AML;
Sample 514	E-GEOD-15061_GSM376269.CEL	bone marrow;myelodysplastic syndrome;
Sample 515	E-GEOD-15061_GSM376300.CEL	bone marrow;myelodysplastic syndrome;
Sample 516	E-GEOD-15061_GSM376321.CEL	bone marrow;myelodysplastic syndrome;
Sample 517	E-GEOD-15061_GSM376336.CEL	bone marrow;myelodysplastic syndrome;
Sample 518	E-GEOD-15061_GSM376383.CEL	bone marrow;myelodysplastic syndrome;
Sample 519	E-GEOD-15061_GSM376414.CEL	bone marrow;myelodysplastic syndrome;
Sample 520	E-GEOD-15061_GSM376434.CEL	bone marrow;
Sample 521	E-GEOD-15061_GSM376485.CEL	bone marrow;
Sample 522	E-GEOD-15061_GSM376544.CEL	bone marrow;leukaemia;AML;
Sample 523	E-GEOD-15061_GSM376546.CEL	bone marrow;leukaemia;AML;
Sample 524	E-GEOD-15061_GSM376716.CEL	bone marrow;myelodysplastic syndrome;
Sample 525	E-GEOD-15061_GSM376731.CEL	bone marrow;myelodysplastic syndrome;
Sample 526	E-GEOD-15061_GSM376763.CEL	bone marrow;myelodysplastic syndrome;
Sample 527	E-GEOD-15061_GSM376821.CEL	bone marrow;myelodysplastic syndrome;
Sample 528	E-GEOD-15061_GSM376835.CEL	bone marrow;myelodysplastic syndrome;
Sample 529	E-GEOD-15061_GSM376891.CEL	bone marrow;
Sample 530	E-GEOD-15061_GSM376909.CEL	bone marrow;
Sample 531	E-GEOD-15061_GSM376915.CEL	bone marrow;
Sample 532	E-GEOD-15083_GSM377338.CEL	synovial fluid mononuclear cell;oligoarticular juvenile idiopathic arthritis;
Sample 533	E-GEOD-15083_GSM377346.CEL	synovial fluid mononuclear cell;oligoarticular juvenile idiopathic arthritis;
Sample 534	E-GEOD-15083_GSM377355.CEL	synovial fluid mononuclear cell;oligoarticular juvenile idiopathic arthritis;
Sample 535	E-GEOD-15205_GSM379690.CEL	cell line;ARPE-19;retinal pigment epithelium;treated;
Sample 536	E-GEOD-15209_GSM379860.CEL	brain;cortex;
Sample 537	E-GEOD-15235_GSM380393.CEL	liver;biliary atresia;
Sample 538	E-GEOD-15240_GSM380515.CEL	cell line;H187;small cell lung cancer;
Sample 539	E-GEOD-15322_GSM384863.CEL	cell line;CCD-18Co;colon fibroblast;exposed;
Sample 540	E-GEOD-15329_GSM385066.CEL	cell line;Toledo;non-Hodgkins lymphoma;
Sample 541	E-GEOD-15367_GSM385392.CEL	cell line;Saos-2;osteosarcoma;treated;
Sample 542	E-GEOD-15372_GSM385725.CEL	cell line;A2780;ovarian adenocarcinoma;treated;
Sample 543	E-GEOD-15389_GSM386227.CEL	peripheral blood;treated;
Sample 544	E-GEOD-15389_GSM386260.CEL	peripheral blood;treated;
Sample 545	E-GEOD-15396_GSM386304.CEL	cell line;DU145;prostatic cancer;treated;
Sample 546	E-GEOD-15396_GSM386326.CEL	cell line;DU145;prostatic cancer;treated;
Sample 547	E-GEOD-15396_GSM386407.CEL	cell line;HCT-116;colorectal cancer;treated;
Sample 548	E-GEOD-15396_GSM386437.CEL	cell line;HCT-116;colorectal cancer;
Sample 549	E-GEOD-15434_GSM387274.CEL	bone marrow;mononuclear cell;leukaemia;AML;
Sample 550	E-GEOD-15434_GSM387288.CEL	bone marrow;mononuclear cell;leukaemia;AML;
Sample 551	E-GEOD-15455_GSM387721.CEL	cell line;Fu97;gastric cancer;
Sample 552	E-GEOD-15459_GSM387831.CEL	gastric tumor;
Sample 553	E-GEOD-15459_GSM387846.CEL	gastric tumor;
Sample 554	E-GEOD-15459_GSM387907.CEL	gastric tumor;
Sample 555	E-GEOD-15459_GSM387980.CEL	gastric tumor;
Sample 556	E-GEOD-15464_GSM385350.CEL	huvec;treated;
Sample 557	E-GEOD-15471_GSM388086.CEL	pancreas;pancreatic tumor;adjacent tissue;
Sample 558	E-GEOD-15471_GSM388105.CEL	pancreas;pancreatic tumor;adjacent tissue;
Sample 559	E-GEOD-15471_GSM388126.CEL	pancreatic tumor;
Sample 560	E-GEOD-15471_GSM388133.CEL	pancreatic tumor;
Sample 561	E-GEOD-15471_GSM388137.CEL	pancreatic tumor;
Sample 562	E-GEOD-15477_GSM388182.CEL	cell line;BT-474;breast cancer;treated;
Sample 563	E-GEOD-15477_GSM388189.CEL	cell line;MDA-MB-468;breast cancer;
Sample 564	E-GEOD-15477_GSM388192.CEL	cell line;MDA-MB-231;breast cancer;treated;
Sample 565	E-GEOD-15543_GSM388754.CEL	pancreatic islet;
Sample 566	E-GEOD-15578_GSM389787.CEL	ovarian epithelium;high risk for ovarian cancer;
Sample 567	E-GEOD-15645_GSM391593.CEL	peripheral blood mononuclear cell;polyarticular juvenile idiopathic arthritis;
Sample 568	E-GEOD-15645_GSM391596.CEL	peripheral blood mononuclear cell;polyarticular juvenile idiopathic arthritis;
Sample 569	E-GEOD-15645_GSM391623.CEL	peripheral blood mononuclear cell;
Sample 570	E-GEOD-15659_GSM392073.CEL	peripheral blood mononuclear cell;regulatory T-cell;
Sample 571	E-GEOD-15811_GSM397311.CEL	umbilical cord blood cell;transfected;
Sample 572	E-GEOD-15893_GSM399080.CEL	cell line;MDA-MB-231;breast cancer;treated;
Sample 573	E-GEOD-15947_GSM400058.CEL	cell line;RWPE1;prostate epithelial cell;treated;
Sample 574	E-GEOD-16015_GSM400704.CEL	mononuclear cell;leukaemia;AML;
Sample 575	E-GEOD-16015_GSM400716.CEL	mononuclear cell;leukaemia;AML;
Sample 576	E-GEOD-16015_GSM400723.CEL	mononuclear cell;leukaemia;AML;
Sample 577	E-GEOD-16015_GSM400744.CEL	mononuclear cell;leukaemia;AML;NPM1 mutated;
Sample 578	E-GEOD-16015_GSM400768.CEL	mononuclear cell;leukaemia;AML;NPM1 mutated;
Sample 579	E-GEOD-16015_GSM400772.CEL	mononuclear cell;leukaemia;AML;NPM1 mutated;
Sample 580	E-GEOD-16020_GSM400915.CEL	polymorphonuclear leukocyte;
Sample 581	E-GEOD-16020_GSM400923.CEL	polymorphonuclear leukocyte;
Sample 582	E-GEOD-16020_GSM400925.CEL	polymorphonuclear leukocyte;
Sample 583	E-GEOD-16028_GSM401071.CEL	peripheral blood;fasted patient;
Sample 584	E-GEOD-16028_GSM401095.CEL	peripheral blood;fasted patient;
Sample 585	E-GEOD-16028_GSM401138.CEL	peripheral blood;fasted patient;
Sample 586	E-GEOD-16032_GSM401294.CEL	peripheral blood mononuclear cell;asthma;pooled;
Sample 587	E-GEOD-16070_GSM402417.CEL	cell line;MCF-7;breast cancer;
Sample 588	E-GEOD-16070_GSM402419.CEL	cell line;MCF-7;breast cancer;
Sample 589	E-GEOD-16085_GSM402653.CEL	cell line;K562;erythroleukemia;
Sample 590	E-GEOD-16134_GSM404014.CEL	gingival papillae;periodontitis;
Sample 591	E-GEOD-16134_GSM404032.CEL	gingival papillae;periodontitis;
Sample 592	E-GEOD-16134_GSM404077.CEL	gingival papillae;periodontitis;
Sample 593	E-GEOD-16134_GSM404080.CEL	gingival papillae;periodontitis;unaffected site;
Sample 594	E-GEOD-16134_GSM404084.CEL	gingival papillae;periodontitis;
Sample 595	E-GEOD-16134_GSM404089.CEL	gingival papillae;periodontitis;
Sample 596	E-GEOD-16134_GSM404099.CEL	gingival papillae;periodontitis;unaffected site;
Sample 597	E-GEOD-16134_GSM404105.CEL	gingival papillae;periodontitis;unaffected site;
Sample 598	E-GEOD-16134_GSM404130.CEL	gingival papillae;periodontitis;
Sample 599	E-GEOD-16134_GSM404170.CEL	gingival papillae;periodontitis;
Sample 600	E-GEOD-16134_GSM404185.CEL	gingival papillae;periodontitis;
Sample 601	E-GEOD-16134_GSM404208.CEL	gingival papillae;periodontitis;
Sample 602	E-GEOD-16134_GSM404221.CEL	gingival papillae;periodontitis;
Sample 603	E-GEOD-16134_GSM404235.CEL	gingival papillae;periodontitis;
Sample 604	E-GEOD-16134_GSM404300.CEL	gingival papillae;periodontitis;
Sample 605	E-GEOD-16134_GSM404309.CEL	gingival papillae;periodontitis;
Sample 606	E-GEOD-16155_GSM404944.CEL	brain;ependymoma;
Sample 607	E-GEOD-16214_GSM407084.CEL	peripheral blood mononuclear cell;multiple sclerosis or clinically isolated syndrome;
Sample 608	E-GEOD-16214_GSM407086.CEL	peripheral blood mononuclear cell;multiple sclerosis or clinically isolated syndrome;
Sample 609	E-GEOD-16214_GSM407135.CEL	peripheral blood mononuclear cell;multiple sclerosis or clinically isolated syndrome;
Sample 610	E-GEOD-16214_GSM407139.CEL	peripheral blood mononuclear cell;multiple sclerosis or clinically isolated syndrome;
Sample 611	E-GEOD-16214_GSM407149.CEL	peripheral blood mononuclear cell;multiple sclerosis or clinically isolated syndrome;
Sample 612	E-GEOD-16214_GSM407164.CEL	peripheral blood mononuclear cell;multiple sclerosis or clinically isolated syndrome;patient treated;
Sample 613	E-GEOD-16214_GSM407185.CEL	peripheral blood mononuclear cell;multiple sclerosis or clinically isolated syndrome;patient treated;
Sample 614	E-GEOD-16214_GSM407186.CEL	peripheral blood mononuclear cell;multiple sclerosis or clinically isolated syndrome;patient treated;
Sample 615	E-GEOD-16214_GSM407195.CEL	peripheral blood mononuclear cell;multiple sclerosis or clinically isolated syndrome;patient treated;
Sample 616	E-GEOD-16214_GSM407201.CEL	peripheral blood mononuclear cell;multiple sclerosis or clinically isolated syndrome;patient treated;
Sample 617	E-GEOD-16214_GSM407216.CEL	peripheral blood mononuclear cell;multiple sclerosis or clinically isolated syndrome;patient treated;
Sample 618	E-GEOD-16214_GSM407218.CEL	peripheral blood mononuclear cell;multiple sclerosis or clinically isolated syndrome;patient treated;
Sample 619	E-GEOD-16214_GSM407230.CEL	peripheral blood mononuclear cell;multiple sclerosis or clinically isolated syndrome;patient treated;
Sample 620	E-GEOD-16214_GSM407290.CEL	peripheral blood mononuclear cell;multiple sclerosis or clinically isolated syndrome;patient treated;
Sample 621	E-GEOD-16237_GSM408909.CEL	PNS;neuroblastoma;
Sample 622	E-GEOD-16237_GSM408922.CEL	PNS;neuroblastoma;
Sample 623	E-GEOD-16237_GSM408940.CEL	PNS;neuroblastoma;
Sample 624	E-GEOD-16237_GSM408948.CEL	PNS;neuroblastoma;
Sample 625	E-GEOD-16249_GSM409127.CEL	cell line;NZM15;metastatic melanoma in neck nodule;transfected;
Sample 626	E-GEOD-16357_GSM410690.CEL	lymphatic endothelial cell;transduced;
Sample 627	E-GEOD-16357_GSM410693.CEL	lymphatic endothelial cell;transduced;
Sample 628	E-GEOD-16363_GSM410755.CEL	lymph node;
Sample 629	E-GEOD-16387_GSM411190.CEL	macrophage;treated;
Sample 630	E-GEOD-16391_GSM411256.CEL	breast tumor;patient treated;
Sample 631	E-GEOD-16391_GSM411263.CEL	breast tumor;patient treated;
Sample 632	E-GEOD-16452_GSM413550.CEL	cell line;BE(2)-C;neuroblastoma;
Sample 633	E-GEOD-16452_GSM413571.CEL	cell line;BE(2)-C;neuroblastoma;
Sample 634	E-GEOD-16455_GSM413618.CEL	peripheral blood;conventional mantle cell lymphoma;
Sample 635	E-GEOD-16455_GSM413633.CEL	peripheral blood;splenic marginal zone lymphoma;
Sample 636	E-GEOD-16455_GSM413650.CEL	peripheral blood;leukaemia;CLL;
Sample 637	E-GEOD-16524_GSM415037.CEL	fibroblast;skin fibroblast;
Sample 638	E-GEOD-16547_GSM415805.CEL	lymphatic endothelial cell;co-cultured;
Sample 639	E-GEOD-16615_GSM414883.CEL	fat;adipose tissue;patient treated;
Sample 640	E-GEOD-16615_GSM414921.CEL	fat;adipose tissue;patient treated;
Sample 641	E-GEOD-16625_GSM417427.CEL	blood;myelodisplastic syndrome;patient treated;
Sample 642	E-GEOD-16650_GSM417773.CEL	cell line;BEAS-2B;bronchiole epithelial cell;treated;
Sample 643	E-GEOD-16728_GSM419145.CEL	peripheral blood;
Sample 644	E-GEOD-16797_GSM421901.CEL	peripheral blood;Kawasaki disease;
Sample 645	E-GEOD-16797_GSM421904.CEL	peripheral blood;Kawasaki disease;patient treated;
Sample 646	E-GEOD-16836_GSM422113.CEL	peripheral blood mononuclear cell;
Sample 647	E-GEOD-16870_GSM422856.CEL	cell line;HeLa;cervical carcinoma;treated;
Sample 648	E-GEOD-16879_GSM364646.CEL	colonic mucosa;ulcerative colitis;
Sample 649	E-GEOD-16879_GSM423016.CEL	colonic mucosa;Crohn's disease;patient treated;
Sample 650	E-GEOD-16879_GSM423018.CEL	colonic mucosa;Crohn's disease;patient treated;
Sample 651	E-GEOD-16879_GSM423036.CEL	colonic mucosa;Crohn's disease;patient treated;
Sample 652	E-GEOD-16879_GSM423039.CEL	colonic mucosa;Crohn's disease;
Sample 653	E-GEOD-16879_GSM423053.CEL	intestine;ileum;Crohn's disease;
Sample 654	E-GEOD-16879_GSM423061.CEL	intestine;ileum;Crohn's disease;
Sample 655	E-GEOD-16879_GSM423081.CEL	intestine;ileum;Crohn's disease;
Sample 656	E-GEOD-16879_GSM423083.CEL	intestine;ileum;Crohn's disease;
Sample 657	E-GEOD-16879_GSM423085.CEL	intestine;ileum;Crohn's disease;
Sample 658	E-GEOD-17032_GSM426272.CEL	cell line;AG10941;skin fibroblast;
Sample 659	E-GEOD-17044_GSM426519.CEL	cell line;LNCaP;prostate adenocarcinoma;treated;
Sample 660	E-GEOD-17061_GSM426801.CEL	peripheral blood mononuclear cell;leukaemia;AML;FAB-M0;
Sample 661	E-GEOD-17061_GSM426826.CEL	peripheral blood mononuclear cell;leukaemia;AML;FAB-M0;
Sample 662	E-GEOD-17170_GSM429502.CEL	fat;subcutaneous adipose tissue;
Sample 663	E-GEOD-17251_GSM432147.CEL	liver;hepatocyte;treated;
Sample 664	E-GEOD-17251_GSM432149.CEL	liver;hepatocyte;treated;
Sample 665	E-GEOD-17251_GSM432151.CEL	liver;hepatocyte;treated;
Sample 666	E-GEOD-17251_GSM432154.CEL	liver;hepatocyte;treated;
Sample 667	E-GEOD-17482_GSM435994.CEL	cell line;DU145;prostatic cancer;transfected;
Sample 668	E-GEOD-17538_GSM437270.CEL	colon;carcinoma;
Sample 669	E-GEOD-17538_GSM437271.CEL	colon;carcinoma;
Sample 670	E-GEOD-17538_GSM437292.CEL	colon;carcinoma;
Sample 671	E-GEOD-17538_GSM437293.CEL	colon;carcinoma;
Sample 672	E-GEOD-17538_GSM437300.CEL	colon;carcinoma;
Sample 673	E-GEOD-17538_GSM437307.CEL	colon;carcinoma;
Sample 674	E-GEOD-17538_GSM437316.CEL	colon;carcinoma;
Sample 675	E-GEOD-17539_GSM437353.CEL	skin;
Sample 676	E-GEOD-17543_GSM437401.CEL	aortic vascular smooth muscle cell;transfected;
Sample 677	E-GEOD-17549_GSM437504.CEL	peripheral blood;monocyte;
Sample 678	E-GEOD-17612_GSM439785.CEL	brain;schizophrenia;
Sample 679	E-GEOD-17612_GSM439795.CEL	brain;schizophrenia;
Sample 680	E-GEOD-17624_GSM440008.CEL	cell line;Ishikawa;endometrial adenocarcinoma;treated;
Sample 681	E-GEOD-17624_GSM440022.CEL	cell line;Ishikawa;endometrial adenocarcinoma;treated;
Sample 682	E-GEOD-17624_GSM440046.CEL	cell line;Ishikawa;endometrial adenocarcinoma;treated;
Sample 683	E-GEOD-17714_GSM389827.CEL	cell line;SK-N-SH;neuroblastoma;
Sample 684	E-GEOD-17772_GSM443833.CEL	fibroblast;testicular fibroblast;
Sample 685	E-GEOD-17855_GSM445949.CEL	bone marrow or peripheral blood;leukaemia;AML;
Sample 686	E-GEOD-17855_GSM445950.CEL	bone marrow or peripheral blood;leukaemia;AML;
Sample 687	E-GEOD-17855_GSM445964.CEL	bone marrow or peripheral blood;leukaemia;AML;
Sample 688	E-GEOD-17855_GSM445980.CEL	bone marrow or peripheral blood;leukaemia;AML;
Sample 689	E-GEOD-17855_GSM445984.CEL	bone marrow or peripheral blood;leukaemia;AML;
Sample 690	E-GEOD-17855_GSM445998.CEL	bone marrow or peripheral blood;leukaemia;AML;
Sample 691	E-GEOD-17855_GSM446007.CEL	bone marrow or peripheral blood;leukaemia;AML;
Sample 692	E-GEOD-17855_GSM446051.CEL	bone marrow or peripheral blood;leukaemia;AML;
Sample 693	E-GEOD-17855_GSM446086.CEL	bone marrow or peripheral blood;leukaemia;AML;
Sample 694	E-GEOD-17855_GSM446119.CEL	bone marrow or peripheral blood;leukaemia;AML;
Sample 695	E-GEOD-17855_GSM446141.CEL	bone marrow or peripheral blood;leukaemia;AML;
Sample 696	E-GEOD-17906_GSM447165.CEL	prostate;
Sample 697	E-GEOD-17906_GSM447176.CEL	prostate tumor;
Sample 698	E-GEOD-18113_GSM452746.CEL	microvascular endothelial cell co-cultured with HT-29;
Sample 699	E-GEOD-18140_GSM453598.CEL	uterus;endometrium;pregnant;
Sample 700	E-GEOD-18235_GSM455799.CEL	airway epithelial cell;treated;
Sample 701	E-GEOD-18235_GSM455805.CEL	airway epithelial cell;treated;
Sample 702	E-GEOD-18239_GSM455858.CEL	T-ALL cell;leukaemia;
Sample 703	E-GEOD-18370_GSM458331_AFFY1291.CEL	cell line;Ptci;atypical ductal hyperplasia;
Sample 704	E-GEOD-18497_GSM461046.CEL	leukemic lymphoblast;T-ALL;
Sample 705	E-GEOD-18497_GSM461065.CEL	leukemic lymphoblast;T-ALL;
Sample 706	E-GEOD-18497_GSM461071.CEL	leukemic lymphoblast;T-ALL;
Sample 707	E-GEOD-18501_GSM461116.CEL	cell line;MCF-7;breast cancer;treated;
Sample 708	E-GEOD-18521_GSM458346.CEL	cell line;huvec;human umbilical vein endothelial cell;treated;
Sample 709	E-GEOD-18557_GSM461888_08-9575-2.CEL	uterus;endometrium;
Sample 710	E-GEOD-18625_GSM462903.CEL	cell line;DLD-1;colon cancer;transfected;
Sample 711	E-GEOD-18680_GSM463973.CEL	cell line;TOV21G;ovarian cancer;
Sample 712	E-GEOD-18791_GSM466188.CEL	dendritic cell;Newcastle disease virus infection;
Sample 713	E-GEOD-18791_GSM466224.CEL	dendritic cell;Newcastle disease virus infection;
Sample 714	E-GEOD-18810_GSM466519.CEL	neutrophil;
Sample 715	E-GEOD-18811_GSM466520.CEL	fetal retinal pigment epithelium;cultured;
Sample 716	E-GEOD-18811_GSM466539.CEL	cell line;ARPE-19;retinal pigment epithelium;
Sample 717	E-GEOD-18826_GSM466741.CEL	cell line;UMCL01-101;AIDS-NHL;
Sample 718	E-GEOD-18866_GSM467635.CEL	cell line;I83E95;CLL;transfected;
Sample 719	E-GEOD-18866_GSM467644.CEL	cell line;I83E95;CLL;transfected;
Sample 720	E-GEOD-18877_GSM467898.CEL	cell line;cloned fibroblast cell line;triploid fetus;
Sample 721	E-GEOD-18906_GSM468509.CEL	erythroid progenitor cell;transduced;
Sample 722	E-GEOD-18913_GSM468615.CEL	huvec;treated;
Sample 723	E-GEOD-18913_GSM468617.CEL	huvec;transfected;treated;
Sample 724	E-GEOD-18995_GSM469931.CEL	lung;post-transplant;
Sample 725	E-GEOD-19060_GSM471666.CEL	meniscal tissue;
Sample 726	E-GEOD-19060_GSM471668.CEL	meniscal tissue;osteoarthritis;
Sample 727	E-GEOD-19067_GSM471970.CEL	peripheral T-cell lymphoma;
Sample 728	E-GEOD-19067_GSM471977.CEL	peripheral T-cell lymphoma;
Sample 729	E-GEOD-19069_GSM472032.CEL	T-cell;
Sample 730	E-GEOD-19069_GSM472072.CEL	peripheral T-cell lymphoma;
Sample 731	E-GEOD-19069_GSM472086.CEL	peripheral T-cell lymphoma;
Sample 732	E-GEOD-19069_GSM472143.CEL	peripheral T-cell lymphoma;
Sample 733	E-GEOD-19128_GSM474463.CEL	peripheral blood mononuclear cell;
Sample 734	E-GEOD-19136_GSM474498.CEL	artery;LIMA artery;angina;coronary atherosclerosis;
Sample 735	E-GEOD-19136_GSM474501.CEL	artery;LIMA artery;angina;coronary atherosclerosis;
Sample 736	E-GEOD-19188_GSM475708.CEL	lung cancer;NSCLC;
Sample 737	E-GEOD-19188_GSM475766.CEL	lung;
Sample 738	E-GEOD-19188_GSM475767.CEL	lung;
Sample 739	E-GEOD-19197_GSM475952.CEL	cell line;SK-N-MC;Ewing sarcoma;
Sample 740	E-GEOD-19234_GSM476634.CEL	metastatic melanoma;
Sample 741	E-GEOD-19234_GSM476646.CEL	metastatic melanoma;
Sample 742	E-GEOD-19246_GSM476948.CEL	B-cell lymphoma;
Sample 743	E-GEOD-19293_GSM478912_0322_8153_H133+_1C54.CEL	extremity melanoma;patient treated;
Sample 744	E-GEOD-19315_GSM479987.CEL	cell line;THP-1;acute monocytic leukaemia;treated;
Sample 745	E-GEOD-19330_GSM480296.CEL	neonatal foreskin;cultured epidermis;
Sample 746	E-GEOD-19350_GSM480492.CEL	CNS;yolk sac tumor;germioma;
Sample 747	E-GEOD-19420_GSM482941.CEL	skeletal muscle;vastus lateralis;type 2 diabetes mellitus;
Sample 748	E-GEOD-19420_GSM482961.CEL	skeletal muscle;vastus lateralis;
Sample 749	E-GEOD-19475_GSM485264.CEL	blast;precursor B-cell acute lymphoblastic leukaemia;
Sample 750	E-GEOD-19475_GSM485278.CEL	blast;precursor B-cell acute lymphoblastic leukaemia;
Sample 751	E-GEOD-19475_GSM485287.CEL	blast;precursor B-cell acute lymphoblastic leukaemia;
Sample 752	E-GEOD-19475_GSM485300.CEL	blast;precursor B-cell acute lymphoblastic leukaemia;
Sample 753	E-GEOD-19519_GSM486756.CEL	cell line;GM11829;B-cell;treated;
Sample 754	E-GEOD-19519_GSM486799.CEL	cell line;GM12146;B-cell;treated;
Sample 755	E-GEOD-19519_GSM494460.CEL	cell line;GM14464;B-cell;treated;
Sample 756	E-GEOD-19519_GSM494463.CEL	cell line;GM14465;B-cell;treated;
Sample 757	E-GEOD-19519_GSM494492.CEL	cell line;GM14535;B-cell;treated;
Sample 758	E-GEOD-19519_GSM494495.CEL	cell line;GM14536;B-cell;treated;
Sample 759	E-GEOD-19519_GSM494496.CEL	cell line;GM14583;B-cell;treated;
Sample 760	E-GEOD-19519_GSM494519.CEL	cell line;GM14433;B-cell;treated;
Sample 761	E-GEOD-19519_GSM494527.CEL	cell line;GM14453;B-cell;treated;
Sample 762	E-GEOD-19519_GSM494549.CEL	cell line;GM14581;B-cell;treated;
Sample 763	E-GEOD-19578_GSM488010.CEL	pediatric-high grade glioma;glioblastoma;
Sample 764	E-GEOD-19625_GSM489340.CEL	myeloid monocytic cell;treated;
Sample 765	E-GEOD-19639_GSM490063.CEL	cell line;HCC-1428;breast cancer;
Sample 766	E-GEOD-19643_GSM489176.CEL	mesenchymal stem cell;infected;
Sample 767	E-GEOD-19665_GSM490989.CEL	liver;non-cancerous tissue;HBV;
Sample 768	E-GEOD-19665_GSM491001.CEL	liver;non-cancerous tissue;HCV;
Sample 769	E-GEOD-19667_GSM364048.CEL	airway epithelial cell;
Sample 770	E-GEOD-19667_GSM470001.CEL	airway epithelial cell;
Sample 771	E-GEOD-19667_GSM470004.CEL	airway epithelial cell;
Sample 772	E-GEOD-19686_GSM491525_RD2008041745.CEL	cell line;Hs683;glioma;transduced;
Sample 773	E-GEOD-19728_GSM492651_Astrocytomas_T1-2.CEL	CNS;astrocytoma;
Sample 774	E-GEOD-19728_GSM492656_Astrocytomas_T2-5.CEL	brain;diffusely infiltrating astrocytic glioma;
Sample 775	E-GEOD-19743_GSM493656.CEL	peripheral blood;burnt patient;
Sample 776	E-GEOD-19743_GSM493698.CEL	peripheral blood;burnt patient;inhalation injury;
Sample 777	E-GEOD-19743_GSM493709.CEL	peripheral blood;burnt patient;inhalation injury;
Sample 778	E-GEOD-19743_GSM493789.CEL	peripheral blood;
Sample 779	E-GEOD-19743_GSM493799.CEL	peripheral blood;
Sample 780	E-GEOD-19784_GSM494035.CEL	bone marrow;plasma cell;multiple myeloma;
Sample 781	E-GEOD-19784_GSM494055.CEL	bone marrow;plasma cell;multiple myeloma;
Sample 782	E-GEOD-19784_GSM494062.CEL	bone marrow;plasma cell;multiple myeloma;
Sample 783	E-GEOD-19784_GSM494066.CEL	bone marrow;plasma cell;multiple myeloma;
Sample 784	E-GEOD-19784_GSM494112.CEL	bone marrow;plasma cell;multiple myeloma;
Sample 785	E-GEOD-19784_GSM494113.CEL	bone marrow;plasma cell;multiple myeloma;
Sample 786	E-GEOD-19784_GSM494127.CEL	bone marrow;plasma cell;multiple myeloma;
Sample 787	E-GEOD-19784_GSM494186.CEL	bone marrow;plasma cell;multiple myeloma;
Sample 788	E-GEOD-19784_GSM494187.CEL	bone marrow;plasma cell;multiple myeloma;
Sample 789	E-GEOD-19784_GSM494223.CEL	bone marrow;plasma cell;multiple myeloma;
Sample 790	E-GEOD-19784_GSM494269.CEL	bone marrow;plasma cell;multiple myeloma;
Sample 791	E-GEOD-19804_GSM494562.CEL	lung cancer;
Sample 792	E-GEOD-19804_GSM494568.CEL	lung cancer;
Sample 793	E-GEOD-19804_GSM494582.CEL	lung cancer;
Sample 794	E-GEOD-19804_GSM494603.CEL	lung cancer;
Sample 795	E-GEOD-19804_GSM494616.CEL	lung;lung cancer;adjacent tissue;
Sample 796	E-GEOD-19829_GSM495156.CEL	ovarian cancer;
Sample 797	E-GEOD-19963_GSM498705.CEL	colon;hyperplastic polyposis syndrome;
Sample 798	E-GEOD-19982_GSM499341.CEL	kidney;chromophobe renal cell carcinoma;
Sample 799	E-GEOD-20033_GSM501001.CEL	stem cell;adipose derived;
Sample 800	E-GEOD-20033_GSM501005.CEL	iPSC;derived from human adipose stem cells;
Sample 801	E-GEOD-20037_GSM501127.CEL	cell line;HeLa;cervical carcinoma;
Sample 802	E-GEOD-20114_GSM502626.CEL	peripheral blood mononuclear cell;hypertriglyceridemia;patient treated;treated;
Sample 803	E-GEOD-20211_GSM506909.CEL	leukaemia;CLL;
Sample 804	E-GEOD-20211_GSM506912.CEL	leukaemia;CLL;treated;
Sample 805	E-GEOD-20211_GSM506928.CEL	leukaemia;CLL;treated;
Sample 806	E-GEOD-20504_GSM515231.CEL	endothelial colony;umbilical cord blood derived;
Sample 807	E-GEOD-20641_GSM518325.CEL	fibroblast;
Sample 808	E-GEOD-20847_GSM521280.CEL	cell line;MCH58;skin fibroblast;transfected;
Sample 809	E-GEOD-20854_GSM521613.CEL	cell line;Ishikawa H;endometrial adenocarcinoma;
Sample 810	E-GEOD-20916_GSM523284_ColonCa_Seria01_24B1.CEL	colon;carcinoma;
Sample 811	E-GEOD-20916_GSM523296_ColonCa_Seria03_14B2.CEL	colon;carcinoma;
Sample 812	E-GEOD-20916_GSM523327_ColonCa_Seria07_43P.CEL	colon;adenocarcinoma;
Sample 813	E-GEOD-20916_GSM523335_ColonCa_Seria08_P18_2.CEL	colon;adenocarcinoma;
Sample 814	E-GEOD-20916_GSM523368_ColonCa_Seria13_47BIV1.CEL	colon;carcinoma;
Sample 815	E-GEOD-20916_GSM523384_ColonCa_Seria15_P3.CEL	colon;adenocarcinoma;
Sample 816	E-GEOD-21029_GSM525331.CEL	peripheral blood;leukaemia;CLL;
Sample 817	E-GEOD-21029_GSM525351.CEL	bone marrow;leukaemia;CLL;
Sample 818	E-GEOD-21029_GSM525358.CEL	bone marrow;leukaemia;CLL;
Sample 819	E-GEOD-21029_GSM525366.CEL	lymph node;leukaemia;CLL;
Sample 820	E-GEOD-21029_GSM525372.CEL	lymph node;leukaemia;CLL;
Sample 821	E-GEOD-21050_GSM525813.CEL	extremity;sarcoma;
Sample 822	E-GEOD-21050_GSM525839.CEL	extremity;leiomyosarcoma;
Sample 823	E-GEOD-21050_GSM525867.CEL	internal trunk;leiomyosarcoma;
Sample 824	E-GEOD-21050_GSM525902.CEL	extremity;undifferentiated sarcoma;
Sample 825	E-GEOD-21050_GSM525905.CEL	internal trunk;leiomyosarcoma;
Sample 826	E-GEOD-21050_GSM525907.CEL	extremity;undifferentiated sarcoma;
Sample 827	E-GEOD-21050_GSM525928.CEL	trunk wall;undifferentiated sarcoma;
Sample 828	E-GEOD-21050_GSM525932.CEL	extremity;sarcoma;
Sample 829	E-GEOD-21050_GSM525944.CEL	extremity;undifferentiated sarcoma;
Sample 830	E-GEOD-21050_GSM525976.CEL	extremity;undifferentiated sarcoma;
Sample 831	E-GEOD-21050_GSM525987.CEL	extremity;undifferentiated sarcoma;
Sample 832	E-GEOD-21050_GSM526005.CEL	extremity;undifferentiated sarcoma;
Sample 833	E-GEOD-21050_GSM526015.CEL	extremity;undifferentiated sarcoma;
Sample 834	E-GEOD-21050_GSM526024.CEL	trunk wall;leiomyosarcoma;
Sample 835	E-GEOD-21050_GSM526040.CEL	extremity;undifferentiated sarcoma;
Sample 836	E-GEOD-21050_GSM526046.CEL	trunk wall;leiomyosarcoma;
Sample 837	E-GEOD-21050_GSM526052.CEL	extremity;undifferentiated sarcoma;
Sample 838	E-GEOD-21050_GSM526061.CEL	extremity;sarcoma;
Sample 839	E-GEOD-21066_GSM526679.CEL	cell line;MCF-10A;mammary epithelial cell;treated;
Sample 840	E-GEOD-21138_GSM528843.CEL	brain;prefrontal cortex;
Sample 841	E-GEOD-21138_GSM528850.CEL	brain;prefrontal cortex;
Sample 842	E-GEOD-21138_GSM528852.CEL	brain;prefrontal cortex;
Sample 843	E-GEOD-21138_GSM528858.CEL	brain;prefrontal cortex;
Sample 844	E-GEOD-21138_GSM528868.CEL	brain;prefrontal cortex;schizophrenia;
Sample 845	E-GEOD-21138_GSM528874.CEL	brain;prefrontal cortex;schizophrenia;
Sample 846	E-GEOD-21154_GSM529586.CEL	cell line;HeyA8;ovarian cancer;
Sample 847	E-GEOD-21222_GSM530618.CEL	hESC;human embryonic stem cell;
Sample 848	E-GEOD-21261_GSM531612.CEL	peripheral blood mononuclear cell;leukaemia;AML;multilineage dysplasia;
Sample 849	E-GEOD-21261_GSM531615.CEL	peripheral blood mononuclear cell;leukaemia;AML;multilineage dysplasia;
Sample 850	E-GEOD-21261_GSM531634.CEL	peripheral blood mononuclear cell;leukaemia;AML;multilineage dysplasia;
Sample 851	E-GEOD-21374_GSM533940.CEL	kidney;allograft;
Sample 852	E-GEOD-21374_GSM533964.CEL	kidney;allograft;rejection;
Sample 853	E-GEOD-21374_GSM533976.CEL	kidney;allograft;rejection;
Sample 854	E-GEOD-21374_GSM533995.CEL	kidney;allograft;rejection;
Sample 855	E-GEOD-21374_GSM534003.CEL	kidney;allograft;
Sample 856	E-GEOD-21374_GSM534029.CEL	kidney;allograft;
Sample 857	E-GEOD-21374_GSM534047.CEL	kidney;allograft;
Sample 858	E-GEOD-21374_GSM534058.CEL	kidney;allograft;
Sample 859	E-GEOD-21374_GSM534102.CEL	kidney;allograft;
Sample 860	E-GEOD-21374_GSM534126.CEL	kidney;allograft;
Sample 861	E-GEOD-21374_GSM534174.CEL	kidney;allograft;rejection;
Sample 862	E-GEOD-21374_GSM534179.CEL	kidney;allograft;
Sample 863	E-GEOD-21374_GSM534185.CEL	kidney;allograft;
Sample 864	E-GEOD-21374_GSM534197.CEL	kidney;allograft;
Sample 865	E-GEOD-21483_GSM537043.CEL	cell line;SCC1;head and neck cancer;treated;
Sample 866	E-GEOD-21483_GSM537044.CEL	cell line;1Cc8;head and neck cancer;treated;
Sample 867	E-GEOD-21570_GSM538760.CEL	cell line;U87R4;glioma;
Sample 868	E-GEOD-21653_GSM540127_150606-06.CEL	breast tumor;
Sample 869	E-GEOD-21653_GSM540186_090205-17.CEL	breast tumor;
Sample 870	E-GEOD-21653_GSM540197_080115-03.CEL	breast tumor;
Sample 871	E-GEOD-21653_GSM540217_080115-13.CEL	breast tumor;
Sample 872	E-GEOD-21653_GSM540234_200405-2.CEL	breast tumor;
Sample 873	E-GEOD-21653_GSM540274_160306-08.CEL	breast tumor;
Sample 874	E-GEOD-21653_GSM540333_090121-01.CEL	breast tumor;
Sample 875	E-GEOD-21653_GSM540336_090121-04.CEL	breast tumor;
Sample 876	E-GEOD-21653_GSM540355_20091006-19.CEL	breast tumor;
Sample 877	E-GEOD-21687_GSM541113.CEL	brain;ependymoma;
Sample 878	E-GEOD-21774_GSM542580.CEL	NK cell;
Sample 879	E-GEOD-21774_GSM542582.CEL	NK cell;
Sample 880	E-GEOD-21989_GSM546910.CEL	huvec;
Sample 881	E-GEOD-21989_GSM546914.CEL	huvec;
Sample 882	E-GEOD-22035_GSM547806.CEL	breast tumor;
Sample 883	E-GEOD-22183_GSM552363.CEL	cell line;MKN-1;gastric cancer;
Sample 884	E-GEOD-22224_GSM553462.CEL	peripheral blood mononuclear cell;kidney transplant recipient;patient treated;
Sample 885	E-GEOD-22224_GSM553465.CEL	peripheral blood mononuclear cell;kidney transplant recipient;patient treated;
Sample 886	E-GEOD-22229_GSM553602_911337A-31_A0765_H133+.CEL	blood;kidney transplant recipient;
Sample 887	E-GEOD-22229_GSM553606_901124_9A_30_A1625_H133_Plus.CEL	blood;kidney transplant recipient;
Sample 888	E-GEOD-22229_GSM553612_918689E-31_A1684_H133+.CEL	blood;kidney transplant recipient;
Sample 889	E-GEOD-22229_GSM553628_903845B-30_A0952_H133+.CEL	blood;kidney transplant recipient;patient treated;
Sample 890	E-GEOD-22229_GSM553651_450200-30_A1604_H133+.CEL	blood;
Sample 891	E-GEOD-22246_GSM553717_hiPSC3975.CEL	cell line;hiPS;
Sample 892	E-GEOD-22282_GSM554399.CEL	dendritic cell;monocyte derived;
Sample 893	E-GEOD-22490_GSM558667.CEL	placenta;
Sample 894	E-GEOD-22541_GSM559586.CEL	kidney;clear-cell renal cell carcinoma;metastatic;
Sample 895	E-GEOD-22563_GSM559847.CEL	cell line;UMRC2;RCC;
Sample 896	E-GEOD-22563_GSM559850.CEL	cell line;786-O;clear cell renal carcinoma;treated;
Sample 897	E-GEOD-22563_GSM559864.CEL	cell line;SKRC54;RCC;treated;
Sample 898	E-GEOD-22842_GSM564580.CEL	cell line;SAOS;osteosarcoma;transfected;
Sample 899	E-GEOD-23103_GSM569324_Scyl4.CEL	cell line;HeLa;cervical carcinoma;transfected;
Sample 900	E-GEOD-23177_GSM570525.CEL	breast tumor;
Sample 901	E-GEOD-23177_GSM570584.CEL	breast tumor;
Sample 902	E-GEOD-23177_GSM570586.CEL	breast tumor;
Sample 903	E-GEOD-23402_GSM574058.CEL	cell line;GM;fibroblast;
Sample 904	E-GEOD-23402_GSM574060.CEL	cell line;PDB;fibroblast;
Sample 905	E-GEOD-23402_GSM574099.CEL	cell line;PDB1lox_5;induced pluripotent stem cell;
Sample 906	E-GEOD-23501_GSM575654.CEL	lymph node;diffuse large B-cell lymphoma;
Sample 907	E-GEOD-23501_GSM575691.CEL	lymph node;diffuse large B-cell lymphoma;
Sample 908	E-GEOD-23604_GSM578892_KHOF_133-2_EM10-18-P8_111706.CEL	peripheral blood;cutaneous T-cell lymphoma;treated;
Sample 909	E-GEOD-23604_GSM578899_KHOF_133-2_B38-0_020108.CEL	peripheral blood;
Sample 910	E-GEOD-23631_GSM579361_PP_U133Plus_2_kc135-prim.CEL	kidney;RCC;
Sample 911	E-GEOD-23631_GSM579364_PP_U133Plus_2_kc150-met.CEL	kidney;metastatic RCC;
Sample 912	E-GEOD-23687_GSM580968_A235_L221.CEL	peripheral blood mononuclear cell;juvenile idiopathic arthritis;
Sample 913	E-GEOD-23806_GSM587162.CEL	cell line;G121;glioma;
Sample 914	E-GEOD-23806_GSM587205.CEL	cell line;GS-3 clone;glioblastoma stem-like;
Sample 915	E-GEOD-23878_GSM588833.CEL	colorectal carcinoma;
Sample 916	E-GEOD-23878_GSM588882.CEL	colorectal tissue;
Sample 917	E-GEOD-23935_GSM589940.CEL	brain;glioblastoma;cultured;treated;
Sample 918	E-GEOD-24147_GSM594328.CEL	cell line;IM-9;multiple myeloma;treated;
Sample 919	E-GEOD-24147_GSM594329.CEL	cell line;HL60;AML;stimulated with type I diabetes sera;
Sample 920	E-GEOD-24147_GSM594337.CEL	cell line;CCRF-CEM;ALL;stimulated with type I diabetes sera;
Sample 921	E-GEOD-24223_GSM595712.CEL	peripheral blood;whole blood;
Sample 922	E-GEOD-24223_GSM595753.CEL	peripheral blood;
Sample 923	E-GEOD-24223_GSM595768.CEL	peripheral blood;
Sample 924	E-GEOD-24223_GSM595780.CEL	peripheral blood;
Sample 925	E-GEOD-24223_GSM595800.CEL	peripheral blood;whole blood;
Sample 926	E-GEOD-24223_GSM595848.CEL	peripheral blood;whole blood;
Sample 927	E-GEOD-24235_GSM596057.CEL	skeletal muscle;biceps;
Sample 928	E-GEOD-2435_GSM45800.CEL	cell line;Awells;lymphoblastoid;
Sample 929	E-GEOD-24362_GSM600413.CEL	cell line;lymphoblastoid;
Sample 930	E-GEOD-24362_GSM600428.CEL	cell line;lymphoblastoid;
Sample 931	E-GEOD-24422_GSM601632_Exp_131_3434_h2_adipocyte_no_TNF_20_nM_Insulin_12.CEL	fat;adipocyte;mesenchymal stem cell derived;treated;
Sample 932	E-GEOD-24422_GSM601638_Exp_131_3434_h2_stromal_no_TNF_no_insulin_18.CEL	stromal;mesenchymal stem cell derived;
Sample 933	E-GEOD-24810_GSM610826.CEL	cell line;HMF3A;mammary fibroblast;transfected;
Sample 934	E-GEOD-25145_GSM618008.CEL	cell line;11A;dermal microvascular endothelial cell;transduced;
Sample 935	E-GEOD-25155_GSM618036.CEL	cell line;HEK-TLR2;embryonic kidney epithelial cell;treated;
Sample 936	E-GEOD-25332_GSM623397.CEL	cell line;Hec50;endometrial cancer;transfected;
Sample 937	E-GEOD-25332_GSM623398.CEL	cell line;Hec50;endometrial cancer;transfected;
Sample 938	E-GEOD-25407_GSM623907.CEL	breast tumor;
Sample 939	E-GEOD-25429_GSM624159.CEL	ovary;serous epithelial ovarian cancer;treated;
Sample 940	E-GEOD-25458_GSM624847.CEL	cell line;Ishikawa;endometrial adenocarcinoma;transfected;
Sample 941	E-GEOD-25547_GSM627992.CEL	cell line;HepG2;hepatocellular carcinoma;treated;
Sample 942	E-GEOD-26077_GSM640320.CEL	periodontal ligament cell;
Sample 943	E-GEOD-26104_GSM641347_LF-2793.CEL	peripheral blood mononuclear cell;multiple sclerosis;patient treated;
Sample 944	E-GEOD-26378_GSM647587_20_0007.CEL	whole blood;septic shock;
Sample 945	E-GEOD-26378_GSM647610_W_JUL22_2_06XZJ_HG_U133_Plus_2.CEL	whole blood;septic shock;
Sample 946	E-GEOD-26378_GSM647620_W_JUL7_12_06XVU_HG_U133_Plus_2.CEL	whole blood;septic shock;
Sample 947	E-GEOD-26440_GSM648609_01_0073A_HG_U133_Plus_2.CEL	whole blood;septic shock;
Sample 948	E-GEOD-26673_GSM656458.CEL	lymph node;Burkitt lymphoma;
Sample 949	E-GEOD-26673_GSM656459.CEL	lymph node;Burkitt lymphoma;
Sample 950	E-GEOD-2677_GSM51684.CEL	peripheral blood;leukaemia;B-ALL;patient treated;
Sample 951	E-GEOD-2677_GSM51685.CEL	peripheral blood;leukaemia;B-ALL;
Sample 952	E-GEOD-2677_GSM51691.CEL	peripheral blood;leukaemia;B-ALL;
Sample 953	E-GEOD-2677_GSM51692.CEL	peripheral blood;leukaemia;B-ALL;patient treated;
Sample 954	E-GEOD-26787_GSM659108.CEL	uterus;endometrium;implantation failure;
Sample 955	E-GEOD-26863_GSM658452_MMRC0036_1_GEP.CEL	bone marrow;multiple myeloma;
Sample 956	E-GEOD-26863_GSM658466_MMRC0050_1_GEP.CEL	bone marrow;multiple myeloma;
Sample 957	E-GEOD-26863_GSM658501_MMRC0087_1_GEP.CEL	bone marrow;multiple myeloma;
Sample 958	E-GEOD-26863_GSM658538_MMRC0138_1_GEP.CEL	bone marrow;multiple myeloma;
Sample 959	E-GEOD-26863_GSM658604_MMRC0243_1_GEP.CEL	bone marrow;multiple myeloma;
Sample 960	E-GEOD-26863_GSM658670_MMRC0382_1_GEP.CEL	bone marrow;multiple myeloma;
Sample 961	E-GEOD-26863_GSM658714_MMRC0438_1_GEP.CEL	bone marrow;multiple myeloma;
Sample 962	E-GEOD-26966_GSM663756.CEL	pituitary;null cell tumor;
Sample 963	E-GEOD-27128_GSM670195_Calu_3_NSt_2.CEL	cell line;Calu-3;lung adenocarcinoma;
Sample 964	E-GEOD-27291_GSM674835_BC2902B_J0.CEL	peripheral blood lymphocyte;
Sample 965	E-GEOD-27318_GSM675400.CEL	cell line;NPC 5-8F;nasopharingeal carcinoma;transfected;
Sample 966	E-GEOD-2817_GSM61193.CEL	brain;diffuse glioma;
Sample 967	E-GEOD-2842_GSM60535.CEL	lymphoblast;leukaemia;ALL;patient treated;
Sample 968	E-GEOD-2842_GSM60554.CEL	cell line;C7H2;lymphocytic leukaemia;treated;
Sample 969	E-GEOD-3284_GSM75555.CEL	blood;bacterial endotoxin;
Sample 970	E-GEOD-3526_GSM80643.CEL	brain;cerebral cortex;
Sample 971	E-GEOD-3526_GSM80686.CEL	kidney;cortex;
Sample 972	E-GEOD-3526_GSM80690.CEL	brain;hypothalamus;
Sample 973	E-GEOD-3526_GSM80720.CEL	uterus;myometrium;
Sample 974	E-GEOD-3526_GSM80794.CEL	spinal cord;
Sample 975	E-GEOD-3526_GSM80824.CEL	prostate;
Sample 976	E-GEOD-3526_GSM80836.CEL	brain;temporal lobe;
Sample 977	E-GEOD-3526_GSM80872.CEL	brain;ventral tegmental area;
Sample 978	E-GEOD-3526_GSM80875.CEL	ganglia;
Sample 979	E-GEOD-4182_GSM94602.CEL	amniocyte;spina bifida;
Sample 980	E-GEOD-4183_GSM95474.CEL	colon;
Sample 981	E-GEOD-4183_GSM95475.CEL	colon;
Sample 982	E-GEOD-4567_GSM102000.CEL	pulmonary artery endothelial cell;cultured with pollutant particles;
Sample 983	E-GEOD-4824_GSM171897.CEL	cell line;HBEC5-KT;immortalized bronchial epithelial cell;
Sample 984	E-GEOD-4888_GSM109826_626.CEL	uterus;endometrium;
Sample 985	E-GEOD-4984_GSM112541.CEL	dendritic cell;derived from mature monocyte;treated;
Sample 986	E-GEOD-5081_GSM114526.CEL	gastric tissue;erosive gastritis;non-erosive site;
Sample 987	E-GEOD-5110_GSM103560.CEL	skeletal muscle;vastus lateralis;
Sample 988	E-GEOD-5231_GSM118364.CEL	cell line;OCUB-M;breast carcinoma;transfected;
Sample 989	E-GEOD-5264_GSM119355.CEL	bronchial epithelial cell;cultured;
Sample 990	E-GEOD-5460_GSM125036.CEL	breast;ductal carcinoma;
Sample 991	E-GEOD-5460_GSM125048.CEL	breast;ductal carcinoma;
Sample 992	E-GEOD-5460_GSM125050.CEL	breast tumor;
Sample 993	E-GEOD-5460_GSM125060.CEL	breast;ductal carcinoma;
Sample 994	E-GEOD-5460_GSM125102.CEL	breast;lobular carcinoma;
Sample 995	E-GEOD-5563_GSM129245.CEL	vulvar intraepithelial neoplasia;
Sample 996	E-GEOD-5563_GSM129250.CEL	vulva;
Sample 997	E-GEOD-5675_GSM132715.CEL	brain;pilocytic astrocytoma;
Sample 998	E-GEOD-5675_GSM132733.CEL	brain;pilocytic astrocytoma;
Sample 999	E-GEOD-5675_GSM132770.CEL	brain;pilocytic astrocytoma;
Sample 1000	E-GEOD-5675_GSM132774.CEL	brain;pilocytic astrocytoma;
Sample 1001	E-GEOD-5764_GSM134586.CEL	breast;mammary gland;normal tissue;patient with invasive lobular carcinoma;
Sample 1002	E-GEOD-5764_GSM134701.CEL	breast;mammary gland;invasive ductal carcinoma;
Sample 1003	E-GEOD-5764_GSM134708.CEL	breast;mammary gland;normal tissue;patient with invasive lobular carcinoma;
Sample 1004	E-GEOD-5787_GSM135257.CEL	cervix;cervical cancer;
Sample 1005	E-GEOD-5816_GSM134946.CEL	cell line;H460;non-small cell lung cancer;treated;
Sample 1006	E-GEOD-5823_GSM136085.CEL	cell line;MCF-7;breast cancer;transfected;
Sample 1007	E-GEOD-5823_GSM136088.CEL	cell line;MCF-7;breast cancer;transfected;
Sample 1008	E-GEOD-6013_GSM139648.CEL	cell line;A549;lung adenocarcinoma;
Sample 1009	E-GEOD-6054_GSM140249.CEL	peripheral blood monocyte;
Sample 1010	E-GEOD-6054_GSM140253.CEL	peripheral blood monocyte;
Sample 1011	E-GEOD-6088_GSM141548.CEL	peripheral blood;T-cell;familial hypercholesterolemia;
Sample 1012	E-GEOD-6088_GSM141556.CEL	peripheral blood;T-cell;
Sample 1013	E-GEOD-6088_GSM141558.CEL	peripheral blood;T-cell;
Sample 1014	E-GEOD-6088_GSM141562.CEL	peripheral blood;T-cell;
Sample 1015	E-GEOD-6269_GSM173210.CEL	peripheral blood mononuclear cell;pneumonia;empyema;
Sample 1016	E-GEOD-6269_GSM173266.CEL	peripheral blood mononuclear cell;pneumonia;empyema;
Sample 1017	E-GEOD-6283_GSM144088.CEL	chorion villus;
Sample 1018	E-GEOD-6283_GSM144514.CEL	amniocyte;trisomy 13;
Sample 1019	E-GEOD-6283_GSM144516.CEL	amniocyte;trisomy 13;
Sample 1020	E-GEOD-6283_GSM144522.CEL	chorion villus;trisomy 18;
Sample 1021	E-GEOD-6338_GSM146199.CEL	T-cell;
Sample 1022	E-GEOD-6521_GSM149934.CEL	cell line;MCF-7;breast cancer;treated;
Sample 1023	E-GEOD-6521_GSM149943.CEL	cell line;MCF-7;breast cancer;treated;
Sample 1024	E-GEOD-6532_GSM151325.CEL	breast tumor;patient treated;
Sample 1025	E-GEOD-6532_GSM151331.CEL	breast tumor;patient treated;
Sample 1026	E-GEOD-6565_GSM149647.CEL	fetal cartilage;
Sample 1027	E-GEOD-6653_GSM154126.CEL	cell line;IOSE;immortalized ovarian surface epithelial cell;treated;
Sample 1028	E-GEOD-6653_GSM154127.CEL	cell line;IOSE;immortalized ovarian surface epithelial cell;treated;
Sample 1029	E-GEOD-6728_GSM155076.CEL	cell line;UPN-1;mantle cell lymphoma;treated;
Sample 1030	E-GEOD-6764_GSM155932.CEL	liver;hepatocellular carcinoma;HCV;
Sample 1031	E-GEOD-6767_GSM155732.CEL	cell line;HeLa;cervical carcinoma;transfected;
Sample 1032	E-GEOD-6878_GSM149390.CEL	cell line;HepG2;hepatocellular carcinoma;treated;
Sample 1033	E-GEOD-6878_GSM158379.CEL	cell line;HepG2;hepatocellular carcinoma;treated;
Sample 1034	E-GEOD-6878_GSM158380.CEL	cell line;HepG2;hepatocellular carcinoma;treated;
Sample 1035	E-GEOD-6878_GSM158384.CEL	cell line;HepG2;hepatocellular carcinoma;treated;
Sample 1036	E-GEOD-7011_GSM161810.CEL	umbilical cord blood;transfected;
Sample 1037	E-GEOD-7047_GSM162967.CEL	cell line;HeLa;cervical carcinoma;Trypanosoma cruzi-infected;
Sample 1038	E-GEOD-7127_GSM170591.CEL	cell line;D36;metastatic melanoma;
Sample 1039	E-GEOD-7127_GSM170595.CEL	cell line;A02;metastatic melanoma;
Sample 1040	E-GEOD-7152_GSM171597.CEL	cell line;D32;metastatic melanoma;
Sample 1041	E-GEOD-7213_GSM173455.CEL	cell line;HEK-293;embryonic kidney cell;transfected;
Sample 1042	E-GEOD-7216_GSM173543.CEL	skin;epidermal keratinocyte;treated;
Sample 1043	E-GEOD-7216_GSM173551.CEL	skin;epidermal keratinocyte;treated;
Sample 1044	E-GEOD-7247_GSM174711.CEL	dendritic cell;pooled;loaded with mRNA and lysates from AML product;
Sample 1045	E-GEOD-7268_GSM175251.CEL	intestine;ileum;bowel resection;
Sample 1046	E-GEOD-7268_GSM175252.CEL	intestine;ileum;bowel resection;infected;
Sample 1047	E-GEOD-7307_GSM175790.CEL	breast;mammary gland;breast tumor;
Sample 1048	E-GEOD-7307_GSM175865.CEL	spinal cord;
Sample 1049	E-GEOD-7307_GSM175870.CEL	brain;subthalamic nucleus;
Sample 1050	E-GEOD-7307_GSM175874.CEL	brain;temporal lobe;
Sample 1051	E-GEOD-7307_GSM175877.CEL	brain;temporal lobe;
Sample 1052	E-GEOD-7307_GSM175893.CEL	vestibular nucleus;
Sample 1053	E-GEOD-7307_GSM175927.CEL	prostate;
Sample 1054	E-GEOD-7307_GSM175960.CEL	cell line;HepG2;hepatocellular carcinoma;
Sample 1055	E-GEOD-7307_GSM176029.CEL	tongue;corpus;
Sample 1056	E-GEOD-7307_GSM176080.CEL	vulva;
Sample 1057	E-GEOD-7307_GSM176094.CEL	uterus;endometrium;
Sample 1058	E-GEOD-7307_GSM176143.CEL	uterus;endometrium;
Sample 1059	E-GEOD-7307_GSM176149.CEL	amygdala;
Sample 1060	E-GEOD-7307_GSM176151.CEL	brain;putamen;
Sample 1061	E-GEOD-7307_GSM176166.CEL	brain;corpus callosum;
Sample 1062	E-GEOD-7307_GSM176213.CEL	brain;substantia nigra;
Sample 1063	E-GEOD-7307_GSM176223.CEL	brain;ventral tegmental area;
Sample 1064	E-GEOD-7307_GSM176224.CEL	vestibular nucleus;
Sample 1065	E-GEOD-7307_GSM176229.CEL	uterus;myometrium;uterine fibroid;
Sample 1066	E-GEOD-7307_GSM176234.CEL	endometrium-ovary;endometriosis;
Sample 1067	E-GEOD-7307_GSM176235.CEL	peritoneum;
Sample 1068	E-GEOD-7307_GSM176249.CEL	uterus;myometrium;
Sample 1069	E-GEOD-7307_GSM176279.CEL	urethra;
Sample 1070	E-GEOD-7307_GSM176387.CEL	oral mucosa;
Sample 1071	E-GEOD-7307_GSM176430.CEL	urethra;
Sample 1072	E-GEOD-7307_GSM176472.CEL	cell line;MDA-MB-231;breast cancer;
Sample 1073	E-GEOD-7307_GSM176481.CEL	cell line;MDA-MB-231;breast cancer;
Sample 1074	E-GEOD-7400_GSM178552.CEL	peripheral blood;
Sample 1075	E-GEOD-7400_GSM178554.CEL	peripheral blood;stimulated;
Sample 1076	E-GEOD-7434_GSM180078.CEL	placenta;smoking;
Sample 1077	E-GEOD-7440_GSM180203.CEL	bone marrow;high risk B-precurser ALL;patient treated;
Sample 1078	E-GEOD-7476_GSM180995.CEL	bladder cancer;pooled;
Sample 1079	E-GEOD-7500_GSM181763.CEL	cell line;NT2/D1;embryonal carcinoma;transfected;treated;
Sample 1080	E-GEOD-7508_GSM181975.CEL	cell line;Jurkat;T-cell leukaemia;transfected;
Sample 1081	E-GEOD-7509_GSM181997.CEL	immature dendritic cell;peripheral blood mononuclear cell;treated;
Sample 1082	E-GEOD-7553_GSM183241.CEL	skin;basal cell carcinoma;
Sample 1083	E-GEOD-7553_GSM183303.CEL	skin;melanoma;
Sample 1084	E-GEOD-7586_GSM183611.CEL	placenta;malaria;
Sample 1085	E-GEOD-7621_GSM184377.CEL	brain;substantia nigra;Parkinson's disease;
Sample 1086	E-GEOD-7624_GSM184438.CEL	cell line;lymphoblastoid;Brief Psychotic Disorder;
Sample 1087	E-GEOD-7624_GSM184439.CEL	cell line;lymphoblastoid;
Sample 1088	E-GEOD-7700_GSM187275.CEL	cell line;1089 luminal;breast;transfected;
Sample 1089	E-GEOD-7708_GSM187382.CEL	cell line;LNCaP;prostate adenocarcinoma;treated;stimulated;
Sample 1090	E-GEOD-7757_GSM187788.CEL	bone marrow;leukaemia;c-ALL;Pre-B-ALL;
Sample 1091	E-GEOD-7788_GSM188682.CEL	lymph node;T-cell/histiocyte rich B-cell lymphoma;
Sample 1092	E-GEOD-7835_GSM190179.CEL	cell line;U251;glioblastoma;treated;
Sample 1093	E-GEOD-7845_GSM190394.CEL	airway epithelial cell;treated;
Sample 1094	E-GEOD-7868_GSM190817.CEL	cell line;LNCaP;prostate adenocarcinoma;treated;
Sample 1095	E-GEOD-7868_GSM190819.CEL	cell line;LNCaP;prostate adenocarcinoma;treated;
Sample 1096	E-GEOD-7874_GSM190971.CEL	CD34+ progenitor cell;erythrocyte;treated;
Sample 1097	E-GEOD-7904_GSM194410.CEL	breast;basal-like breast cancer;
Sample 1098	E-GEOD-7967_GSM197206.CEL	umbilical cord blood;arsenic exposed mother;
Sample 1099	E-GEOD-8049_GSM198775.CEL	cell line;GS-2;glioblastoma derived neurosphere culture;
Sample 1100	E-GEOD-8049_GSM198777.CEL	cell line;GS-4;glioblastoma derived neurosphere culture;
Sample 1101	E-GEOD-8052_GSM199037.CEL	cell line;lymphoblastoid;asthma;
Sample 1102	E-GEOD-8052_GSM199049.CEL	cell line;lymphoblastoid;
Sample 1103	E-GEOD-8052_GSM199060.CEL	cell line;lymphoblastoid;
Sample 1104	E-GEOD-8052_GSM199084.CEL	cell line;lymphoblastoid;asthma;
Sample 1105	E-GEOD-8052_GSM199204.CEL	cell line;lymphoblastoid;
Sample 1106	E-GEOD-8052_GSM199208.CEL	cell line;lymphoblastoid;asthma;
Sample 1107	E-GEOD-8052_GSM199233.CEL	cell line;lymphoblastoid;asthma;
Sample 1108	E-GEOD-8052_GSM199234.CEL	cell line;lymphoblastoid;asthma;
Sample 1109	E-GEOD-8052_GSM199239.CEL	cell line;lymphoblastoid;asthma;
Sample 1110	E-GEOD-8052_GSM199255.CEL	cell line;lymphoblastoid;asthma;
Sample 1111	E-GEOD-8052_GSM199272.CEL	cell line;lymphoblastoid;asthma;
Sample 1112	E-GEOD-8052_GSM199285.CEL	cell line;lymphoblastoid;asthma;
Sample 1113	E-GEOD-8052_GSM199313.CEL	cell line;lymphoblastoid;asthma;
Sample 1114	E-GEOD-8052_GSM199375.CEL	cell line;lymphoblastoid;asthma;
Sample 1115	E-GEOD-8052_GSM199385.CEL	cell line;lymphoblastoid;asthma;
Sample 1116	E-GEOD-8052_GSM199399.CEL	cell line;lymphoblastoid;
Sample 1117	E-GEOD-8052_GSM199412.CEL	cell line;lymphoblastoid;asthma;
Sample 1118	E-GEOD-8052_GSM199414.CEL	cell line;lymphoblastoid;asthma;
Sample 1119	E-GEOD-8059_GSM198943.CEL	NK cell;activated;
Sample 1120	E-GEOD-8066_GSM199429.CEL	cell line;SK-N-AS-NmycER;neuroblastoma;transfected;
Sample 1121	E-GEOD-8121_GSM201265.CEL	whole blood;septic shock;
Sample 1122	E-GEOD-8167_GSM202201.CEL	gastrointestinal stromal tumor;
Sample 1123	E-GEOD-8167_GSM202219.CEL	gastrointestinal stromal tumor;
Sample 1124	E-GEOD-8167_GSM202227.CEL	gastrointestinal stromal tumor;
Sample 1125	E-GEOD-8192_GSM201154.CEL	cell line;HeLa;cervical carcinoma;transfected;treated;
Sample 1126	E-GEOD-8192_GSM201177.CEL	cell line;HeLa;cervical carcinoma;transfected;
Sample 1127	E-GEOD-8192_GSM201183.CEL	cell line;HeLa;cervical carcinoma;transfected;treated;
Sample 1128	E-GEOD-8332_GSM206439.CEL	cell line;888 Mel;melanoma;
Sample 1129	E-GEOD-8332_GSM206469.CEL	cell line;G361;melanoma;
Sample 1130	E-GEOD-8332_GSM206512.CEL	cell line;Hs695T;melanoma;
Sample 1131	E-GEOD-8332_GSM206518.CEL	cell line;LOX-IMVI;melanoma;
Sample 1132	E-GEOD-8332_GSM206546.CEL	cell line;SW1116;colorectal carcinoma;
Sample 1133	E-GEOD-8471_GSM210180.CEL	cell line;MCF-7;breast cancer;
Sample 1134	E-GEOD-8507_GSM211023.CEL	polymorphonuclear leukocyte;cultured;
Sample 1135	E-GEOD-8507_GSM211026.CEL	polymorphonuclear leukocyte;cultured;Job's syndrome;
Sample 1136	E-GEOD-8507_GSM211079.CEL	polymorphonuclear leukocyte;cultured;
Sample 1137	E-GEOD-8507_GSM211086.CEL	polymorphonuclear leukocyte;cultured;Job's syndrome;
Sample 1138	E-GEOD-8507_GSM211138.CEL	peripheral blood mononuclear cell;cultured;
Sample 1139	E-GEOD-8507_GSM211144.CEL	peripheral blood mononuclear cell;cultured;
Sample 1140	E-GEOD-8514_GSM211452.CEL	adrenal gland;adenoma;
Sample 1141	E-GEOD-8527_GSM211669.CEL	cell line;Detroit 562;pharyngeal carcinoma;infected;
Sample 1142	E-GEOD-8527_GSM211686.CEL	cell line;Detroit 562;pharyngeal carcinoma;infected;
Sample 1143	E-GEOD-8581_GSM210005.CEL	lung;non-small cell adenocarcinoma patient;normal tissue;
Sample 1144	E-GEOD-8581_GSM210006.CEL	lung;COPD;non-small cell adenocarcinoma;
Sample 1145	E-GEOD-8581_GSM210993.CEL	lung;COPD;giant bullae;
Sample 1146	E-GEOD-8586_GSM213083.CEL	umbilical cord;bronchopulmonary dysplasia;
Sample 1147	E-GEOD-8586_GSM213117.CEL	umbilical cord;
Sample 1148	E-GEOD-8586_GSM213121.CEL	umbilical cord;
Sample 1149	E-GEOD-8608_GSM213466.CEL	macrophage;monocyte derived;COPD;treated;
Sample 1150	E-GEOD-8658_GSM214773.CEL	dendritic cell;monocyte derived;treated;
Sample 1151	E-GEOD-8658_GSM214788.CEL	dendritic cell;monocyte derived;treated;
Sample 1152	E-GEOD-8668_GSM214982.CEL	neutrophil;
Sample 1153	E-GEOD-8668_GSM214983.CEL	neutrophil;
Sample 1154	E-GEOD-8671_GSM215067.CEL	colonic mucosa;
Sample 1155	E-GEOD-8671_GSM215094.CEL	colorectal adenoma;
Sample 1156	E-GEOD-8671_GSM215101.CEL	colorectal adenoma;
Sample 1157	E-GEOD-8671_GSM215112.CEL	colorectal adenoma;
Sample 1158	E-GEOD-8671_GSM215114.CEL	colorectal adenoma;
Sample 1159	E-GEOD-8702_GSM215634.CEL	cell line;LNCaP;prostate adenocarcinoma;treated;
Sample 1160	E-GEOD-8742_GSM217053.CEL	cell line;SK-MEL-5;melanoma;treated;
Sample 1161	E-GEOD-8784_GSM218210.CEL	cell line;HeLa;cervical carcinoma;cultured;
Sample 1162	E-GEOD-8823_GSM219242.CEL	alveolar macrophage;
Sample 1163	E-GEOD-8823_GSM219263.CEL	alveolar macrophage;smoking;
Sample 1164	E-GEOD-8928_GSM226334.CEL	cell line;MonoMac 6;monocyte;
Sample 1165	E-GEOD-8928_GSM226337.CEL	cell line;MonoMac 6;monocyte;stimulated;
Sample 1166	E-GEOD-8961_GSM227002.CEL	cell line;A549;lung adenocarcinoma;infected;
Sample 1167	E-GEOD-8977_GSM227529.CEL	breast;mammary gland;stromal cell;invasive ductal carcinoma;
Sample 1168	E-GEOD-9031_GSM229049.CEL	cell line;UPN-1;mantle cell lymphoma;
Sample 1169	E-GEOD-9055_GSM229913.CEL	huvec;treated;
Sample 1170	E-GEOD-9101_GSM230349.CEL	cell line;THP-1;acute monocytic leukaemia;
Sample 1171	E-GEOD-9151_GSM231254.CEL	cell line;H292;lung carcinoma;
Sample 1172	E-GEOD-9169_GSM231616.CEL	cell line;SH-SY5Y-A;neuroblastoma;treated;
Sample 1173	E-GEOD-9169_GSM231654.CEL	cell line;SH-SY5Y-E;neuroblastoma;treated;
Sample 1174	E-GEOD-9169_GSM231690.CEL	cell line;SK-N-SH;neuroblastoma;treated;
Sample 1175	E-GEOD-9171_GSM231707.CEL	brain;glioblastoma;
Sample 1176	E-GEOD-9195_GSM232204.CEL	breast tumor;patient treated;
Sample 1177	E-GEOD-9234_GSM234659.CEL	cell line;HT-29;colorectal adenocarcinoma;hypoxia;
Sample 1178	E-GEOD-9361_GSM238404.CEL	cell line;HEK-293;embryonic kidney cell;transfected;
Sample 1179	E-GEOD-9438_GSM239782.CEL	brain;meningioma;
Sample 1180	E-GEOD-9438_GSM239784.CEL	brain;meningioma;
Sample 1181	E-GEOD-9451_GSM239260.CEL	mesenchymal stem cell;differentiation from adipocyte;
Sample 1182	E-GEOD-9452_GSM239617.CEL	colon;descending colon;ulcerative colitis;
Sample 1183	E-GEOD-9452_GSM240028.CEL	colon;ulcerative colitis;
Sample 1184	E-GEOD-9526_GSM241229.CEL	oocyte;in vitro fertilization;
Sample 1185	E-GEOD-9649_GSM243758.CEL	breast;mammary epithelial cell;treated;
Sample 1186	E-GEOD-9677_GSM244651.CEL	huvec;cultured;
Sample 1187	E-GEOD-9692_GSM244469.CEL	peripheral blood;septic shock;
Sample 1188	E-GEOD-9826_GSM247984.CEL	cell line;A2780;ovarian adenocarcinoma;treated;
Sample 1189	E-GEOD-9826_GSM247992.CEL	cell line;A2780;ovarian adenocarcinoma;treated;
Sample 1190	E-GEOD-9826_GSM248006.CEL	cell line;A2780;ovarian adenocarcinoma;treated;
Sample 1191	E-GEOD-9832_GSM248210.CEL	cell line;MRC-5;fetal lung fibroblast;
Sample 1192	E-GEOD-9843_GSM248743.CEL	liver;hepatocellular carcinoma;HCV;
Sample 1193	E-GEOD-9865_GSM249138.CEL	iPSC;derived from fibroblast;
Sample 1194	E-GEOD-9891_GSM249720.CEL	ovarian carcinoma;
Sample 1195	E-GEOD-9891_GSM249726.CEL	ovarian carcinoma;
Sample 1196	E-GEOD-9891_GSM249727.CEL	ovarian carcinoma;
Sample 1197	E-GEOD-9891_GSM249755.CEL	ovarian carcinoma;
Sample 1198	E-GEOD-9891_GSM249760.CEL	ovarian carcinoma;
Sample 1199	E-GEOD-9891_GSM249795.CEL	ovarian carcinoma;
Sample 1200	E-GEOD-9891_GSM249813.CEL	ovarian carcinoma;
Sample 1201	E-GEOD-9891_GSM249815.CEL	ovarian carcinoma;
Sample 1202	E-GEOD-9891_GSM249897.CEL	ovarian carcinoma;
Sample 1203	E-GEOD-9891_GSM249905.CEL	ovarian carcinoma;
Sample 1204	E-GEOD-9891_GSM249922.CEL	ovarian carcinoma;
Sample 1205	E-GEOD-9891_GSM249929.CEL	ovarian carcinoma;
Sample 1206	E-GEOD-9891_GSM249946.CEL	ovarian carcinoma;
Sample 1207	E-GEOD-9891_GSM249953.CEL	ovarian carcinoma;
Sample 1208	E-GEOD-9891_GSM249966.CEL	ovarian carcinoma;
Sample 1209	E-GEOD-9891_GSM249975.CEL	ovarian carcinoma;
Sample 1210	E-GEOD-9891_GSM249996.CEL	ovarian carcinoma;
Sample 1211	E-GEOD-9916_GSM250941.CEL	cell line;THP-1;acute monocytic leukaemia;treated;
Sample 1212	E-GEOD-9941_GSM251589.CEL	mesenchymal stem cell;transduced;
Sample 1213	E-GEOD-9960_GSM251933.CEL	peripheral blood mononuclear cell;sepsis;
Sample 1214	E-GEOD-9984_GSM252353.CEL	placenta;
Sample 1215	E-GEOD-9984_GSM252356.CEL	placenta;
Sample 1216	E-MEXP-1078_12LLO3.CEL	cell line;HeLa;cervical carcinoma;treated;
Sample 1217	E-MEXP-1085_1996.CEL	ovarian carcinoma;
Sample 1218	E-MEXP-1085_73.CEL	ovarian carcinoma;
Sample 1219	E-MEXP-1171_P011.FRAG.6.CEL	cell line;HCT-116;colorectal cancer;treated;
Sample 1220	E-MEXP-1192_BMP4_2.CEL	cell line;H9;human embryonic stem cell;treated;
Sample 1221	E-MEXP-1194_P011.FRAG.21.CEL	cell line;HCT-116;colorectal cancer;treated;
Sample 1222	E-MEXP-1194_P011.FRAG.24.CEL	cell line;HCT-116;colorectal cancer;treated;
Sample 1223	E-MEXP-1216_Pat190105Day0.CEL	stem cell;adipose derived;
Sample 1224	E-MEXP-1216_Pat200204Day0.CEL	stem cell;adipose derived;
Sample 1225	E-MEXP-1216_Pat280505Day0.CEL	stem cell;adipose derived;
Sample 1226	E-MEXP-1216_Pat301104Day2.CEL	stem cell;adipose derived;
Sample 1227	E-MEXP-1242_Immsjs1cd14poscd16neg241104.CEL	peripheral blood monocyte;Sjogren's syndrome;
Sample 1228	E-MEXP-1243_05TB222.CEL	prostate;high-grade prostatic intraepithelial neoplasia;
Sample 1229	E-MEXP-1243_05TB231.CEL	prostate;high-grade prostatic intraepithelial neoplasia;
Sample 1230	E-MEXP-1290_NE_MDM-INF1.CEL	macrophage;monocyte derived;infected;cultured;
Sample 1231	E-MEXP-1290_NE_MDM-T-1.CEL	macrophage;monocyte derived;autologous T-cell co-cultured;
Sample 1232	E-MEXP-1315_DDA3.CEL	cell line;HeLa;cervical carcinoma;transfected;
Sample 1233	E-MEXP-1337_070328FTroost23_FB4.2.1_.CEL	intestine;intestinal mucosa;
Sample 1234	E-MEXP-1389_JensErik24EPAF1-2.CEL	cell line;HL60;AML;treated;
Sample 1235	E-MEXP-1469_K13.CEL	huvec;transfected;
Sample 1236	E-MEXP-1507_90DE.CEL	brain;oligoastrocytoma;
Sample 1237	E-MEXP-1512_HG05_PLEC_D1-6-C.CEL	cell line;hBEC;bronchial epithelial cell;
Sample 1238	E-MEXP-1512_HG12_PLEC_D2-1-C.CEL	cell line;hBEC;bronchial epithelial cell;
Sample 1239	E-MEXP-1512_HG186_PLEC_D2_3-6-L.CEL	cell line;hBEC;bronchial epithelial cell;smoke exposed;
Sample 1240	E-MEXP-1512_HG75_PLEC_D1_3-6-C.CEL	cell line;hBEC;bronchial epithelial cell;
Sample 1241	E-MEXP-1561_EM_07192006_2_HEN.CEL	cell line;K562;erythroleukemia;treated;
Sample 1242	E-MEXP-1586_A127-01.CEL	T-cell;treated;
Sample 1243	E-MEXP-1599_4C300307.CEL	cell line;A549;lung adenocarcinoma;treated;
Sample 1244	E-MEXP-1601_Hs_CD3_BSS_HG-U133-Plus2_IMM2_JL.CEL	gamma-delta T-cell;stimulated;
Sample 1245	E-MEXP-1618_Pasient40.CEL	bone;trans-iliacal bone;menopausia;
Sample 1246	E-MEXP-1618_Pasient59.CEL	bone;trans-iliacal bone;menopausia;
Sample 1247	E-MEXP-1618_Pasient98.CEL	bone;trans-iliacal bone;menopausia;
Sample 1248	E-MEXP-1648_SGan-ML-C301-3a-U133Plus2.CEL	B-cell;
Sample 1249	E-MEXP-1824_LVind-LFHa-RH-GVH-305-U133_Plus_2-a1.CEL	mononuclear cell;acute graft-versus-host disease;
Sample 1250	E-MEXP-1824_LVind-LFHa-RH-GVH-505-U133_Plus_2-a1.CEL	mononuclear cell;
Sample 1251	E-MEXP-1824_LVind-LFHa-RH-GVH-545-U133_Plus_2-a1.CEL	mononuclear cell;
Sample 1252	E-MEXP-1824_LVind-LFHa-RH-GVH-615-U133_Plus_2-a1.CEL	mononuclear cell;acute graft-versus-host disease;
Sample 1253	E-MEXP-1824_LVind-LFHa-RH-GVH-679-U133_Plus_2-a1.CEL	mononuclear cell;acute graft-versus-host disease;
Sample 1254	E-MEXP-1824_LVind-LFHa-RH-GVH-KS-U133_Plus_2-a1.CEL	mononuclear cell;
Sample 1255	E-MEXP-1828_Pat1DX.CEL	duodenum;celiac;
Sample 1256	E-MEXP-1828_Pat3FU.CEL	duodenum;celiac;patient treated;
Sample 1257	E-MEXP-1857_DBal-ASCL1-H1033_120-3a-U133Plus2.CEL	cell line;H1618;small cell lung cancer;transfected;
Sample 1258	E-MEXP-1883_GC_6V5_U133_2.CEL	salivary gland;Sjogren's syndrome;treated;
Sample 1259	E-MEXP-1901_RT2post.CEL	intestine;rectal adenocarcinoma;patient treated;
Sample 1260	E-MEXP-1922_LMS82.CEL	connective tissue;leiomyosarcoma;
Sample 1261	E-MEXP-1922_LMS86.CEL	forelimb;leiomyosarcoma;
Sample 1262	E-MEXP-2010_1-6K.CEL	cell line;SW620;colorectal adenocarcinoma;
Sample 1263	E-MEXP-2010_3-3DHA.CEL	cell line;SW620;colorectal adenocarcinoma;treated;
Sample 1264	E-MEXP-2030_OAS32-8.CEL	blood;patient on diet;
Sample 1265	E-MEXP-2030_OAS34-1.CEL	blood;patient on diet;
Sample 1266	E-MEXP-2030_OAS34-8.CEL	blood;patient on diet;
Sample 1267	E-MEXP-2030_OASkiwi21-8.CEL	blood;patient on diet;
Sample 1268	E-MEXP-2030_OASkiwi56-1.CEL	blood;patient on diet;
Sample 1269	E-MEXP-2034_PC3_6d_GEN.CEL	cell line;PC-3;prostate cancer;treated;
Sample 1270	E-MEXP-2034_PPE-3_6d_EGCG.CEL	epithelial cell;benign prostatic hyperplasia;treated;
Sample 1271	E-MEXP-2055_CMVneg3_gd.CEL	fetal gamma-delta T-cell;
Sample 1272	E-MEXP-2069_Con-7C.CEL	peripheral blood mononuclear cell;
Sample 1273	E-MEXP-2069_Con-8C.CEL	peripheral blood mononuclear cell;
Sample 1274	E-MEXP-2069_Con-9C.CEL	peripheral blood mononuclear cell;
Sample 1275	E-MEXP-2128_Elise22.CEL	liver;hepatocyte;treated;
Sample 1276	E-MEXP-2160_S0154F010a.CEL	uterus;myometrial cell;transfected;
Sample 1277	E-MEXP-2167_E6R_041a02.CEL	prostatic fibroblast;cultured;hypoxia;
Sample 1278	E-MEXP-2197_HSBshTAL1j2.CEL	cell line;HSB2;T-ALL cell;transfected;
Sample 1279	E-MEXP-2236_AP_2.CEL	fibroblast;scalp;Apert syndrome;
Sample 1280	E-MEXP-2236_M_1.CEL	fibroblast;scalp;Muenke syndrome;
Sample 1281	E-MEXP-2236_M_2.CEL	fibroblast;scalp;Muenke syndrome;
Sample 1282	E-MEXP-2236_M_4.CEL	fibroblast;scalp;Muenke syndrome;
Sample 1283	E-MEXP-2236_M_8.CEL	fibroblast;scalp;Muenke syndrome;
Sample 1284	E-MEXP-2280_051223MJA_U133_2.0_IB60.CEL	brain;temporal lobe;Alzheimer's disease;
Sample 1285	E-MEXP-2285_E6R_013d01.CEL	fibroblast;foreskin;treated;
Sample 1286	E-MEXP-2359_MII.CEL	oocyte;
Sample 1287	E-MEXP-2442_LChr-RH-Thyreoidea-AC-161025-U133_Plus_2-a1.CEL	thyroid gland;anaplastic carcinoma;
Sample 1288	E-MEXP-2442_LChr-RH-Thyreoidea-FA-060943-IB-U133_Plus_2-a1.CEL	thyroid gland;follicular adenoma;
Sample 1289	E-MEXP-2458_071010CM4F.CEL	cell line;HepG2;hepatocellular carcinoma;treated;
Sample 1290	E-MEXP-2458_080424HK1.CEL	cell line;HepaRG;hepatoma;treated;
Sample 1291	E-MEXP-2458_080424HK23.CEL	cell line;HepaRG;hepatoma;treated;
Sample 1292	E-MEXP-2458_17012008HK12h6.CEL	cell line;HepaRG;hepatoma;treated;
Sample 1293	E-MEXP-2555_DP224.CEL	plasmacytoid dendritic cell;dendritic cell co-cultured;
Sample 1294	E-MEXP-2556_saos_pcDF2.CEL	cell line;Saos-2;osteosarcoma;transfected;
Sample 1295	E-MEXP-2556_saos_sa_2.CEL	cell line;Saos-2;osteosarcoma;transfected;
Sample 1296	E-MEXP-2573_E1_V1.CEL	cell line;K562;erythroleukemia;transfected;
Sample 1297	E-MEXP-2597_7.CEL	cell line;fibroblast;Hutchinson-Gilford progeria syndrome;
Sample 1298	E-MEXP-2599_0520_011_CsA.3a_h01_SJ_140706.CEL	cell line;HK2;renal proximal tubular cell;treated;
Sample 1299	E-MEXP-2599_0532_011_CsA.3b_h01_SJ_200706.CEL	cell line;HK2;renal proximal tubular cell;treated;
Sample 1300	E-MEXP-2612_TB423.CEL	thyroid gland;Graves' disease;
Sample 1301	E-MEXP-2645_270308EMD6h3.CEL	cell line;HSC-3;squamous cell carcinoma;treated;
Sample 1302	E-MEXP-2671_CM03_ARN0008_s1h1s1_U133p2.CEL	cell line;U2-OS;osteosarcoma;transfected;
Sample 1303	E-MEXP-2671_CM03_ARN0009_s1h1s1_U133p2.CEL	cell line;U2-OS;osteosarcoma;transfected;
Sample 1304	E-MEXP-2759_SK2EF1.CEL	cell line;SK-N-MC;brain cancer;transfected;
Sample 1305	E-MEXP-2826_EX1.CAF039Single.CEL	cell line;primary cancer associated fibroblasts;
Sample 1306	E-MEXP-2990_Exp55PSE.CEL	cell line;epithelial cell;stromal co-culture;
Sample 1307	E-MEXP-3035_150909_8_32_shHuR2_HGU133_Plus_2.CEL	cell line;184B5MeM;breast epithelial cell;transfected;
Sample 1308	E-MEXP-390_0404_PJ61_H_p53WT_FUR_FU24_r2.CEL	cell line;HCT-116;colorectal cancer;treated;
Sample 1309	E-MEXP-390_1203_PJ25_H_p53WT_OR_O12_r1.CEL	cell line;HCT-116;colorectal cancer;treated;
Sample 1310	E-MEXP-421_STK3_12h_b_170704.CEL	cell line;HEK-293T;embryonic kidney cell;transfected;
Sample 1311	E-MEXP-448_HRR_IVT_I.CEL	universal human reference RNA;
Sample 1312	E-MEXP-456_2.knockdown.CEL	cell line;HepG2;hepatocellular carcinoma;transfected;
Sample 1313	E-MEXP-456_3.control.CEL	cell line;HepG2;hepatocellular carcinoma;
Sample 1314	E-MEXP-841_HEK293-FLAG-IMP1-IP-b.CEL	cell line;HEK-293;embryonic kidney cell;transfected;
Sample 1315	E-MEXP-903_U87D-1.CEL	cell line;U87;glioma;
Sample 1316	E-MEXP-903_U87I-4.CEL	cell line;U87;glioma;treated;
Sample 1317	E-MEXP-935_2B.CEL	ovarian carcinoma;
Sample 1318	E-MEXP-973_D40210_VPA04156_5-3_105ngP.CEL	blood;T-cell;transduced;
Sample 1319	E-MEXP-993_PE605Alpha2Low.CEL	prostate epithelial cell;adenocarcinoma;
Sample 1320	E-MEXP-993_PE687Alpha2Low.CEL	prostate epithelial cell;adenocarcinoma;
Sample 1321	E-MTAB-17_hs_nsummer_T5.CEL	nasal epithelium;
Sample 1322	E-MTAB-17_hs_nwinter_U6.CEL	nasal epithelium;
Sample 1323	E-MTAB-317_D60711_VPA10_E6063PC_100ngP.CEL	bone marrow;plasma cell;myeloma;
Sample 1324	E-MTAB-317_S405__HG-U133_Plus_2_.CEL	bone marrow;plasma cell;myeloma;
Sample 1325	E-MTAB-362_S128.CEL	bone marrow;plasma cell;multiple myeloma;
Sample 1326	E-MTAB-362_S13.CEL	bone marrow;plasma cell;multiple myeloma;
Sample 1327	E-MTAB-372_S209__HG-U133_Plus_2_.CEL	bone marrow;plasma cell;myeloma;
Sample 1328	E-MTAB-54_MolOBB_Plate1_A2.CEL	fat;gluteal fat;obesity;
Sample 1329	E-MTAB-54_MolOBB_Plate1_A3.CEL	fat;gluteal fat;
Sample 1330	E-MTAB-54_MolOBB_Plate_1_C7.CEL	fat;gluteal fat;
Sample 1331	E-MTAB-54_MolOBB_Plate_1_D7.CEL	fat;gluteal fat;obesity;
Sample 1332	E-MTAB-54_MolOBB_Plate_1_D9.CEL	fat;gluteal fat;obesity;
Sample 1333	E-MTAB-54_MolOBB_Plate_2__A9.CEL	fat;abdominal fat;obesity;
Sample 1334	E-MTAB-54_MolOBB_Plate2__C12.CEL	fat;abdominal fat;
Sample 1335	E-MTAB-54_MolOBB_Plate2_H10.CEL	whole blood;obesity;
Sample 1336	E-MTAB-54_MolOBB_Plate3_D2.CEL	whole blood;
Sample 1337	E-MTAB-93_HeLa_RNAi_TIA-1_2.CEL	cell line;HeLa;cervical carcinoma;transfected;
Sample 1338	E-SGRP-3_Huvec2-II.CEL	huvec;treated;
Sample 1339	E-SGRP-3_Huvec3-IV.CEL	huvec;
Sample 1340	E-SGRP-3_Huvec7.CEL	huvec;treated;
Sample 1341	E-TABM-1029_AML_153.CEL	bone marrow;mononuclear cell;leukaemia;AML;
Sample 1342	E-TABM-1029_AML_203.CEL	bone marrow;mononuclear cell;leukaemia;AML;
Sample 1343	E-TABM-127_HG181_PLEC_D2_3_-0-IC.CEL	bronchial epithelial cell;
Sample 1344	E-TABM-127_HG57_PLEC_D4-6-H.CEL	bronchial epithelial cell;exposed to smoke;
Sample 1345	E-TABM-176_2315.CEL	colon;sigmoid colon;irritable bowel syndrome;
Sample 1346	E-TABM-176_2331.CEL	colon;sigmoid colon mucosa;
Sample 1347	E-TABM-176_2341.CEL	colon;sigmoid colon;irritable bowel syndrome;
Sample 1348	E-TABM-176_2392.CEL	colon;sigmoid colon;irritable bowel syndrome;
Sample 1349	E-TABM-176_2862.CEL	colon;sigmoid colon mucosa;
Sample 1350	E-TABM-176_2863.CEL	colon;sigmoid colon mucosa;
Sample 1351	E-TABM-176_2866.CEL	colon;sigmoid colon mucosa;
Sample 1352	E-TABM-176_2888.CEL	colon;sigmoid colon mucosa;
Sample 1353	E-TABM-176_2889.CEL	colon;sigmoid colon;irritable bowel syndrome;
Sample 1354	E-TABM-20_hCA7.CEL	brain;frontal cortex;
Sample 1355	E-TABM-20_hCR5.CEL	brain;frontal cortex;
Sample 1356	E-TABM-20_hHA1.CEL	brain;frontal cortex;hippocampus;
Sample 1357	E-TABM-276_JQ2006120647.CEL	breast;mammary gland;invasive ductal carcinoma;
Sample 1358	E-TABM-276_JQ2007012639.CEL	breast;mammary gland;invasive ductal carcinoma;
Sample 1359	E-TABM-302_BW_377_U133_2.CEL	oral cavity;head and neck squamous cell carcinoma;
Sample 1360	E-TABM-302_BW_612_U133_2.CEL	tongue;head and neck squamous cell carcinoma;
Sample 1361	E-TABM-302_BW_744_U133_2.CEL	hypopharynx;head and neck squamous cell carcinoma;
Sample 1362	E-TABM-302_BW_872_U133_2.CEL	tongue;head and neck squamous cell carcinoma;
Sample 1363	E-TABM-311_CIT-HS-ACT-EC-ACA12.CEL	adrenal gland;adenoma;
Sample 1364	E-TABM-311_CIT-HS-ACT-EC-ACA4.CEL	adrenal gland;adenoma;
Sample 1365	E-TABM-311_CIT-HS-ACT-EC-ACA57.CEL	adrenal gland;adenoma;
Sample 1366	E-TABM-325_MolTWIN_OX0136disco_2D9_sec.CEL	fat;adipose tissue;
Sample 1367	E-TABM-325_MolTWIN_OX0137_1C8.CEL	fat;adipose tissue;
Sample 1368	E-TABM-325_MolTWIN_OX0184-2_1D1.CEL	fat;adipose tissue;
Sample 1369	E-TABM-325_MolTWIN_OX0226_3D4.CEL	fat;adipose tissue;
Sample 1370	E-TABM-325_MolTWIN_OX0232-2_1D4.CEL	fat;adipose tissue;
Sample 1371	E-TABM-40_TW1685_u133plus2_061004.CEL	blood;central memory T-cell;
Sample 1372	E-TABM-440_Chip22.CEL	skin;keratinocyte;stimulated;
Sample 1373	E-TABM-440_Chip8_16.12.2005.CEL	skin;keratinocyte;stimulated;
Sample 1374	E-TABM-577_PRB12_56289.CEL	placenta;villitis;
Sample 1375	E-TABM-666_Hyb19.CEL	whole blood;pre-diabetes;
Sample 1376	E-TABM-666_Hyb23.CEL	whole blood;pre-diabetes;
Sample 1377	E-TABM-66_M3.CEL	breast;mammary gland;myoepithelial;pool;
Sample 1378	E-TABM-702_CIT-HS-NATL-PG-C13.CEL	lymph node;nodal peripheral T-cell lymphoma;
Sample 1379	E-TABM-702_CIT-HS-NATL-PG-C3.CEL	lymph node;nodal peripheral T-cell lymphoma;
Sample 1380	E-TABM-740_060427MJA_U133+2.0_NC01.CEL	peripheral blood mononuclear cell;obesity;patient treated;
Sample 1381	E-TABM-740_060502MJA_U133+2.0_NC06.CEL	peripheral blood mononuclear cell;obesity;patient treated;
Sample 1382	E-TABM-740_060531MJA_U133+2.0_NC28.CEL	peripheral blood mononuclear cell;obesity;
Sample 1383	E-TABM-763_CLL21AF.CEL	peripheral blood mononuclear cell;leukaemia;CLL;
Sample 1384	E-TABM-763_CLL37AF.CEL	peripheral blood mononuclear cell;leukaemia;CLL;
Sample 1385	E-TABM-763_CLL47AF.CEL	peripheral blood mononuclear cell;leukaemia;CLL;
Sample 1386	E-TABM-854_MLY_013_U133_2.CEL	breast;invasive ductal carcinoma;
Sample 1387	E-TABM-854_MLY_052_U133_2.CEL	breast;invasive ductal carcinoma;
Sample 1388	E-TABM-854_MLY_070_U133_2.CEL	breast;invasive ductal carcinoma;
Sample 1389	E-TABM-854_MLY_071_U133_2.CEL	breast;invasive ductal carcinoma;
Sample 1390	E-TABM-854_MLY_092_U133_2.CEL	breast;invasive ductal carcinoma;
Sample 1391	E-TABM-898_FB_402_U133_2.CEL	brain;glioblastoma;patient treated;
Sample 1392	E-TABM-898_FB_425_U133_2.CEL	brain;glioblastoma;patient treated;
Sample 1393	E-TABM-898_FB_516_U133_2.CEL	brain;glioblastoma;patient treated;
Sample 1394	E-TABM-898_FB_558_U133_2.CEL	brain;glioblastoma;patient treated;
Sample 1395	E-TABM-898_FB_566_U133_2.CEL	brain;glioblastoma;patient treated;
Sample 1396	E-AFMX-11_hl5.cel	liver;
Sample 1397	E-GEOD-10843_GSM274668.cel	cell line;RERF-LC-AD1;lung adenocarcinoma;
Sample 1398	E-GEOD-10843_GSM274713.cel	cell line;HCT-116;colorectal cancer;
Sample 1399	E-GEOD-10843_GSM274715.cel	cell line;DLD-1;colon cancer;
Sample 1400	E-GEOD-10843_GSM274731.cel	cell line;H358;non-small cell lung cancer from metastatic alveolus;
Sample 1401	E-GEOD-10843_GSM274751.cel	cell line;H2122;non-small cell lung cancer;
Sample 1402	E-GEOD-10843_GSM274754.cel	cell line;H522;non-small cell lung cancer;
Sample 1403	E-GEOD-10843_GSM274769.cel	cell line;SKCO1;colorectal carcinoma;
Sample 1404	E-GEOD-10843_GSM274829.cel	cell line;H596;lung cancer;
Sample 1405	E-GEOD-10890_GSM275979.cel	cell line;BT-483;breast cancer;
Sample 1406	E-GEOD-10890_GSM276082.cel	cell line;MCF-7;breast cancer;transfected;
Sample 1407	E-GEOD-10896_GSM276212.cel	cell line;U937;diffuse histiocytic lymphoma;treated;
Sample 1408	E-GEOD-11142_GSM281194.cel	cell line;CEM;peripheral blood;
Sample 1409	E-GEOD-11208_GSM282588.cel	cell line;SH-SY5Y;neuroblastoma;
Sample 1410	E-GEOD-11238_GSM283461.cel	cell line;HeLa;cervical carcinoma;vaccinia virus infected;
Sample 1411	E-GEOD-11318_GSM274926.cel	lymph node;diffuse large B-cell lymphoma;
Sample 1412	E-GEOD-11318_GSM274939.cel	lymph node;diffuse large B-cell lymphoma;
Sample 1413	E-GEOD-11318_GSM274942.cel	lymph node;diffuse large B-cell lymphoma;
Sample 1414	E-GEOD-11318_GSM274957.cel	lymph node;diffuse large B-cell lymphoma;
Sample 1415	E-GEOD-11318_GSM274963.cel	lymph node;diffuse large B-cell lymphoma;
Sample 1416	E-GEOD-11318_GSM274979.cel	lymph node;diffuse large B-cell lymphoma;
Sample 1417	E-GEOD-11318_GSM275012.cel	lymph node;diffuse large B-cell lymphoma;
Sample 1418	E-GEOD-11318_GSM275014.cel	lymph node;diffuse large B-cell lymphoma;
Sample 1419	E-GEOD-11318_GSM275053.cel	lymph node;diffuse large B-cell lymphoma;
Sample 1420	E-GEOD-13139_GSM329066.cel	aortic endothelial cells;
Sample 1421	E-GEOD-13139_GSM329068.cel	aortic endothelial cells;
Sample 1422	E-GEOD-13139_GSM329079.cel	aortic endothelial cells;
Sample 1423	E-GEOD-13139_GSM329084.cel	aortic endothelial cells;
Sample 1424	E-GEOD-13139_GSM329101.cel	aortic endothelial cells;
Sample 1425	E-GEOD-13319_GSM336217.cel	uterus;leiomyoma;
Sample 1426	E-GEOD-14537_gsm363773.cel	human embryonic kidney cell;transfected;
Sample 1427	E-GEOD-15240_GSM380510.cel	cell line;H187;small cell lung cancer;
Sample 1428	E-GEOD-15935_GSM399781.cel	cell line;Huh7;hepatocellular carcinoma;
Sample 1429	E-GEOD-15935_GSM399810.cel	cell line;Huh7;hepatocellular carcinoma;HCV replicon;treated;
Sample 1430	E-GEOD-15935_GSM399815.cel	cell line;Huh7;hepatocellular carcinoma;HCV replicon;
Sample 1431	E-GEOD-15935_GSM399817.cel	cell line;Huh7;hepatocellular carcinoma;HCV replicon;
Sample 1432	E-GEOD-15935_GSM399830.cel	cell line;Huh7;hepatocellular carcinoma;HCV replicon;treated;
Sample 1433	E-GEOD-15935_GSM399834.cel	cell line;Huh7;hepatocellular carcinoma;
Sample 1434	E-GEOD-15935_GSM399850.cel	cell line;Huh7;hepatocellular carcinoma;treated;
Sample 1435	E-GEOD-15935_GSM399861.cel	cell line;Huh7;hepatocellular carcinoma;HCB replicon;treated;
Sample 1436	E-GEOD-16515_GSM414933.cel	pancreatic tumor;
Sample 1437	E-GEOD-17306_GSM433012.cel	plasma cell;multiple myeloma;
Sample 1438	E-GEOD-17306_GSM433014.cel	plasma cell;multiple myeloma;
Sample 1439	E-GEOD-10846_GSM275093.cel	lymph node;diffuse large B-cell lymphoma;patient treated;
Sample 1440	E-GEOD-10846_GSM275125.cel	lymph node;diffuse large B-cell lymphoma;patient treated;
Sample 1441	E-GEOD-10846_GSM275162.cel	lymph node;diffuse large B-cell lymphoma;patient treated;
Sample 1442	E-GEOD-10846_GSM275166.cel	lymph node;diffuse large B-cell lymphoma;patient treated;
Sample 1443	E-GEOD-10846_GSM275194.cel	lymph node;diffuse large B-cell lymphoma;patient treated;
Sample 1444	E-GEOD-10846_GSM275230.cel	lymph node;diffuse large B-cell lymphoma;patient treated;
Sample 1445	E-GEOD-10846_GSM275289.cel	lymph node;diffuse large B-cell lymphoma;patient treated;
Sample 1446	E-GEOD-21610_GSM545676.cel	heart;ischemic cardiomyopathy;
Sample 1447	E-GEOD-21610_GSM545692.cel	heart;dilated cardiomyopathy;
Sample 1448	E-GEOD-21610_GSM545709.cel	heart;ischemic cardiomyopathy;
Sample 1449	E-GEOD-21912_GSM545151.cel	cell line;RPMI-8226;multiple myeloma;transfected;
Sample 1450	E-GEOD-21912_GSM545168.cel	cell line;RPMI-8226;multiple myeloma;transfected;
Sample 1451	E-GEOD-21912_GSM545173.cel	cell line;RPMI-8226;multiple myeloma;
Sample 1452	E-GEOD-22459_GSM557880.cel	kidney;allograft;
Sample 1453	E-GEOD-23120_GSM569495.cel	cell line;GM17105;lymphoblastoid;
Sample 1454	E-GEOD-23120_GSM569507.cel	cell line;GM17739;lymphoblastoid;
Sample 1455	E-GEOD-23120_GSM569530.cel	cell line;GM17216;lymphoblastoid;
Sample 1456	E-GEOD-23120_GSM569549.cel	cell line;GM17125;lymphoblastoid;
Sample 1457	E-GEOD-23120_GSM569552.cel	cell line;GM17225;lymphoblastoid;
Sample 1458	E-GEOD-23120_GSM569595.cel	cell line;GM17126;lymphoblastoid;
Sample 1459	E-GEOD-23120_GSM569602.cel	cell line;GM17767;lymphoblastoid;
Sample 1460	E-GEOD-23120_GSM569625.cel	cell line;GM17248;lymphoblastoid;
Sample 1461	E-GEOD-23120_GSM569671.cel	cell line;GM17808;lymphoblastoid;
Sample 1462	E-GEOD-23120_GSM569688.cel	cell line;GM17161;lymphoblastoid;
Sample 1463	E-GEOD-23120_GSM569718.cel	cell line;GM17198;lymphoblastoid;
Sample 1464	E-GEOD-23343_GSM572810.cel	liver;type 2 diabetes;
Sample 1465	E-GEOD-4773_GSM107862.cel	cell line;SK-N-MC;brain cancer;treated;
Sample 1466	E-GEOD-4773_GSM107865.cel	cell line;SK-N-MC;brain cancer;treated;
Sample 1467	E-GEOD-4780_GSM108019.cel	brain;meningioma;
Sample 1468	E-GEOD-4780_GSM108026.cel	brain;meningioma;
Sample 1469	E-GEOD-4780_GSM108030.cel	brain;meningioma;
Sample 1470	E-GEOD-5809_GSM136127.cel	uterus;endometrium;
Sample 1471	E-GEOD-5809_GSM136134.cel	uterus;endometrium;
Sample 1472	E-GEOD-6276_GSM144427.cel	cell line;HEK-293;embryonic kidney cell;transfected;
Sample 1473	E-GEOD-7307_GSM176288.cel	synovial membrane;rheumatoid arthritis;
Sample 1474	E-GEOD-7578_GSM182012.cel	cell line;DAOY;medulloblastoma;transfected;
Sample 1475	E-GEOD-7578_GSM182013.cel	cell line;DAOY;medulloblastoma;transfected;
Sample 1476	E-GEOD-7696_GSM187202.cel	brain;glioblastoma multiforme;patient treated;
Sample 1477	E-GEOD-9940_GSM251563.cel	cell line;H9;human embryonic stem cell;pool;
Sample 1478	E-GEOD-9988_GSM252450.cel	monocyte;treated;
Sample 1479	E-GEOD-9988_GSM252462.cel	monocyte;treated;
Sample 1480	E-MEXP-1225_340_NG.cel	intestine;ileum;non-inflammatory bowel disease;colon adenocarcinoma;
Sample 1481	E-MEXP-467_BATP17_2C_030304.cel	cell line;BattP12;mesothelioma;
Sample 1482	E-MEXP-858_CW31M7dC.cel	bone marrow;mesenchymal stem cell;induced to differentiation into adipocyte;
Sample 1483	E-GEOD-10021_GSM253215.CEL	cell line;HeLa;cervical carcinoma;
Sample 1484	E-GEOD-10041_GSM253706.CEL	whole blood;
Sample 1485	E-GEOD-10046_GSM253934.CEL	cell line;MCF-10A;mammary epithelial cell;fibroblast co-cultured;
Sample 1486	E-GEOD-10135_GSM252823.CEL	airway epithelial cell;
Sample 1487	E-GEOD-10135_GSM256184.CEL	airway epithelial cell;
Sample 1488	E-GEOD-10139_GSM256279.CEL	lymphocyte;leukaemia;CLL;
Sample 1489	E-GEOD-10139_GSM256292.CEL	lymphocyte;leukaemia;CLL;
Sample 1490	E-GEOD-10139_GSM256309.CEL	lymphocyte;leukaemia;CLL;
Sample 1491	E-GEOD-10139_GSM256326.CEL	lymphocyte;leukaemia;CLL;
Sample 1492	E-GEOD-10245_GSM258573.CEL	lung cancer;NSCLC;
Sample 1493	E-GEOD-10245_GSM258593.CEL	lung cancer;NSCLC;
Sample 1494	E-GEOD-10281_GSM259587.CEL	breast tumor;
Sample 1495	E-GEOD-10281_GSM259600.CEL	breast tumor;patient treated;
Sample 1496	E-GEOD-10281_GSM259611.CEL	breast tumor;patient treated;
Sample 1497	E-GEOD-10311_GSM260302.CEL	bone;osteoblast;treated;
Sample 1498	E-GEOD-10311_GSM260303.CEL	bone;osteoblast;treated;
Sample 1499	E-GEOD-10313_GSM260606.CEL	cell line;GM15038;lymphoblastoid;
Sample 1500	E-GEOD-10313_GSM260622.CEL	cell line;GM15216;lymphoblastoid;
Sample 1501	E-GEOD-10313_GSM260626.CEL	cell line;GM15226;lymphoblastoid;
Sample 1502	E-GEOD-10313_GSM260633.CEL	cell line;GM15268;lymphoblastoid;
Sample 1503	E-GEOD-10315_GSM260686.CEL	bone marrow;mesenchymal stem cell;treated;
Sample 1504	E-GEOD-10334_GSM261186.CEL	gingiva;diseased;
Sample 1505	E-GEOD-10437_GSM263936.CEL	peripheral blood;T-cell;treated;
Sample 1506	E-GEOD-10444_GSM265498.CEL	dental pulp stem cell;cultured;
Sample 1507	E-GEOD-10445_GSM259073.CEL	lung cancer;
Sample 1508	E-GEOD-10445_GSM259402.CEL	lung cancer;
Sample 1509	E-GEOD-10524_GSM265883.CEL	testicular diffuse large B-cell lymphoma;
Sample 1510	E-GEOD-10524_GSM265896.CEL	testicular diffuse large B-cell lymphoma;
Sample 1511	E-GEOD-10524_GSM265902.CEL	nodal diffuse large B-cell lymphoma;
Sample 1512	E-GEOD-10591_GSM267006.CEL	cell line;HepG2;hepatocellular carcinoma;transfected;
Sample 1513	E-GEOD-10591_GSM267012.CEL	cell line;HepG2;hepatocellular carcinoma;transfected;
Sample 1514	E-GEOD-10609_GSM267346.CEL	pediatric T-ALL;
Sample 1515	E-GEOD-10609_GSM267371.CEL	pediatric T-ALL;
Sample 1516	E-GEOD-10609_GSM267380.CEL	pediatric T-ALL;
Sample 1517	E-GEOD-10609_GSM267382.CEL	pediatric T-ALL;
Sample 1518	E-GEOD-10609_GSM267397.CEL	pediatric T-ALL;
Sample 1519	E-GEOD-10700_GSM270551.CEL	bronchial epithelial cell;air-exposed;
Sample 1520	E-GEOD-10714_GSM270803.CEL	colon;hyperplastic polyp;
Sample 1521	E-GEOD-10714_GSM270808.CEL	colon;
Sample 1522	E-GEOD-10715_GSM270843.CEL	peripheral blood;
Sample 1523	E-GEOD-10718_GSM270896.CEL	bronchial epithelial cell;exposed to smoke;
Sample 1524	E-GEOD-10739_GSM257624.CEL	cell line;MonoMac 6;monocytic;treated;
Sample 1525	E-GEOD-10767_GSM271868.CEL	cell line;immortalized B-cell;BMPR2 mutation;pulmonary arterial hypertension;
Sample 1526	E-GEOD-10780_GSM272145.CEL	breast;breast duct;
Sample 1527	E-GEOD-10780_GSM272158.CEL	breast;breast duct;
Sample 1528	E-GEOD-10780_GSM272162.CEL	breast;breast duct;
Sample 1529	E-GEOD-10780_GSM272163.CEL	breast;breast duct;
Sample 1530	E-GEOD-10780_GSM272174.CEL	breast;breast duct;
Sample 1531	E-GEOD-10780_GSM272257.CEL	breast;breast duct;
Sample 1532	E-GEOD-10780_GSM272269.CEL	breast;breast duct;
Sample 1533	E-GEOD-10780_GSM272294.CEL	breast;breast duct;
Sample 1534	E-GEOD-10780_GSM272313.CEL	breast;breast duct;
Sample 1535	E-GEOD-10780_GSM272314.CEL	breast;breast duct;
Sample 1536	E-GEOD-10792_GSM272516.CEL	bone marrow;leukaemia;childhood B-cell precursor ALL;
Sample 1537	E-GEOD-10792_GSM272518.CEL	bone marrow;leukaemia;childhood B-cell precursor ALL;
Sample 1538	E-GEOD-10792_GSM272543.CEL	bone marrow;leukaemia;childhood B-cell precursor ALL;
Sample 1539	E-GEOD-10792_GSM272552.CEL	bone marrow;leukaemia;childhood B-cell precursor ALL;
Sample 1540	E-GEOD-10792_GSM272569.CEL	bone marrow;leukaemia;childhood B-cell precursor ALL;
Sample 1541	E-GEOD-10809_GSM272921.CEL	cell line;CA2;embryonic stem cell;transfected;
Sample 1542	E-GEOD-10810_GSM272949.CEL	breast;
Sample 1543	E-GEOD-10810_GSM272960.CEL	breast tumor;
Sample 1544	E-GEOD-10916_GSM276740.CEL	cell line;DM868;melanoma derived;treated;
Sample 1545	E-GEOD-10916_GSM276748.CEL	cell line;DM792;melanoma derived;treated;
Sample 1546	E-GEOD-10916_GSM276763.CEL	cell line;DM798;melanoma derived;treated;
Sample 1547	E-GEOD-10961_GSM277231.CEL	metastatic colorectal cancer in liver;
Sample 1548	E-GEOD-10961_GSM277253.CEL	metastatic colorectal cancer in liver;
Sample 1549	E-GEOD-10979_GSM277934.CEL	cell line;FL;amnion epithelial;treated;
Sample 1550	E-GEOD-11100_GSM280363.CEL	brain;glioblastoma;
Sample 1551	E-GEOD-11135_GSM280842.CEL	cell line;HepG2;hepatocellular carcinoma;
Sample 1552	E-GEOD-11135_GSM280861.CEL	cell line;MCF-7;breast cancer;
Sample 1553	E-GEOD-11135_GSM280866.CEL	cell line;HepG2;hepatocellular carcinoma;
Sample 1554	E-GEOD-11135_GSM280887.CEL	cell line;MCF-7;breast cancer;
Sample 1555	E-GEOD-11135_GSM280938.CEL	cell line;MCF-7;breast cancer;
Sample 1556	E-GEOD-11135_GSM280944.CEL	cell line;MCF-7;breast cancer;
Sample 1557	E-GEOD-11135_GSM280962.CEL	cell line;HepG2;hepatocellular carcinoma;
Sample 1558	E-GEOD-11199_GSM280333.CEL	peripheral blood;macrophage;pulmonary tuberculosis;
Sample 1559	E-GEOD-11281_GSM284866.CEL	peripheral blood mononuclear cell;treated;
Sample 1560	E-GEOD-11318_GSM286869.CEL	lymph node;diffuse large B-cell lymphoma;
Sample 1561	E-GEOD-11318_GSM286883.CEL	lymph node;diffuse large B-cell lymphoma;
Sample 1562	E-GEOD-11348_GSM286647.CEL	nasal epithelium;rhinovirus;
Sample 1563	E-GEOD-11348_GSM286672.CEL	nasal epithelium;
Sample 1564	E-GEOD-11348_GSM286676.CEL	nasal epithelium;
Sample 1565	E-GEOD-11348_GSM286678.CEL	nasal epithelium;
Sample 1566	E-GEOD-11348_GSM286684.CEL	nasal epithelium;rhinovirus;
Sample 1567	E-GEOD-11348_GSM286698.CEL	nasal epithelium;rhinovirus;
Sample 1568	E-GEOD-11348_GSM286715.CEL	nasal epithelium;rhinovirus;
Sample 1569	E-GEOD-11348_GSM286724.CEL	nasal epithelium;rhinovirus;
Sample 1570	E-GEOD-11352_GSM286759.CEL	cell line;MCF-7;breast cancer;treated;
Sample 1571	E-GEOD-11352_GSM286763.CEL	cell line;MCF-7;breast cancer;
Sample 1572	E-GEOD-11352_GSM286767.CEL	cell line;MCF-7;breast cancer;treated;
Sample 1573	E-GEOD-11352_GSM286772.CEL	cell line;MCF-7;breast cancer;treated;
Sample 1574	E-GEOD-11375_GSM287349.CEL	whole blood leukocyte;
Sample 1575	E-GEOD-11375_GSM287376.CEL	whole blood leukocyte;
Sample 1576	E-GEOD-11375_GSM287393.CEL	whole blood leukocyte;
Sample 1577	E-GEOD-11407_GSM287862.CEL	cell line;MDA-MB-231;breast cancer;treated;
Sample 1578	E-GEOD-11418_GSM288223.CEL	fibroblast;dermal fibroblast;
Sample 1579	E-GEOD-11418_GSM288225.CEL	fibroblast;dermal fibroblast;
Sample 1580	E-GEOD-11418_GSM288227.CEL	fibroblast;dermal fibroblast;
Sample 1581	E-GEOD-11428_GSM288293.CEL	cell line;LNCaP;prostate adenocarcinoma;transfected;
Sample 1582	E-GEOD-11428_GSM288310.CEL	cell line;abl;prostate cancer;treated;
Sample 1583	E-GEOD-11428_GSM288311.CEL	cell line;abl;prostate cancer;treated;
Sample 1584	E-GEOD-11450_GSM288882.CEL	cell line;HepG2;hepatocellular carcinoma;
Sample 1585	E-GEOD-11499_GSM289248.CEL	peripheral blood;Crohn's disease;
Sample 1586	E-GEOD-11506_GSM289654.CEL	cell line;MCF-7;breast cancer;treated;
Sample 1587	E-GEOD-11618_GSM294803.CEL	cell line;HCT-116;colorectal cancer;transfected;
Sample 1588	E-GEOD-11755_GSM297770.CEL	peripheral blood;lymphocyte;meningococcal sepsis;
Sample 1589	E-GEOD-11755_GSM297773.CEL	peripheral blood;monocyte;meningococcal sepsis;
Sample 1590	E-GEOD-11755_GSM297783.CEL	peripheral blood;monocyte;meningococcal sepsis;
Sample 1591	E-GEOD-11761_GSM297860.CEL	peripheral blood mononuclear cell;
Sample 1592	E-GEOD-11761_GSM297863.CEL	peripheral blood mononuclear cell;
Sample 1593	E-GEOD-11791_GSM298364.CEL	cell line;MCF-7;breast cancer;transfected;treated;
Sample 1594	E-GEOD-11869_GSM299699.CEL	cell line;Ishikawa;endometrial adenocarcinoma;treated;
Sample 1595	E-GEOD-11869_GSM299747.CEL	cell line;Ishikawa;endometrial adenocarcinoma;treated;
Sample 1596	E-GEOD-11877_GSM299951.CEL	bone marrow;
Sample 1597	E-GEOD-11877_GSM300058.CEL	bone marrow;
Sample 1598	E-GEOD-11882_GSM300194.CEL	brain;postcentral gyrus;
Sample 1599	E-GEOD-11882_GSM300203.CEL	brain;superior frontal gyrus;
Sample 1600	E-GEOD-11882_GSM300255.CEL	brain;hippocampus;
Sample 1601	E-GEOD-11882_GSM300299.CEL	brain;superior frontal gyrus;
Sample 1602	E-GEOD-11882_GSM300324.CEL	brain;entorhinal cortex;
Sample 1603	E-GEOD-11886_GSM300417.CEL	peripheral blood macrophage;ankylosing spondylitis;
Sample 1604	E-GEOD-11906_GSM252836.CEL	airway epithelial cell;COPD;
Sample 1605	E-GEOD-11906_GSM254176.CEL	airway epithelial cell;COPD;
Sample 1606	E-GEOD-11906_GSM300906.CEL	airway epithelial cell;
Sample 1607	E-GEOD-11917_GSM301167.CEL	smooth muscle cell;
Sample 1608	E-GEOD-11917_GSM301189.CEL	smooth muscle cell;treated;
Sample 1609	E-GEOD-11917_GSM301228.CEL	smooth muscle cell;treated;
Sample 1610	E-GEOD-11940_GSM301597.CEL	liver;hepatocyte;epitheloidal angiolipoma;
Sample 1611	E-GEOD-11951_GSM302367.CEL	cell line;MDA-MB-231;breast cancer;
Sample 1612	E-GEOD-11952_GSM298238.CEL	airway epithelial cell;
Sample 1613	E-GEOD-11952_GSM298247.CEL	airway epithelial cell;
Sample 1614	E-GEOD-11952_GSM302398.CEL	airway epithelial cell;
Sample 1615	E-GEOD-11954_GSM302415.CEL	liver;hepatic stellate;
Sample 1616	E-GEOD-12086_GSM305055.CEL	cell line;lymphoblast;retinitis pigmentosa;
Sample 1617	E-GEOD-12086_GSM305063.CEL	cell line;lymphoblast;retinitis pigmentosa;
Sample 1618	E-GEOD-12086_GSM305066.CEL	cell line;lymphoblast;retinitis pigmentosa;
Sample 1619	E-GEOD-12102_GSM305367.CEL	bone;Ewing's sarcoma;bone tumor;
Sample 1620	E-GEOD-12108_GSM305434.CEL	peripheral blood monocyte;
Sample 1621	E-GEOD-12161_GSM306132.CEL	cell line;HepG2;hepatocellular carcinoma;
Sample 1622	E-GEOD-12161_GSM306133.CEL	cell line;HepG2;hepatocellular carcinoma;
Sample 1623	E-GEOD-12172_GSM306176.CEL	ovarian cancer;
Sample 1624	E-GEOD-12172_GSM306215.CEL	ovarian cancer;
Sample 1625	E-GEOD-12187_GSM306753.CEL	peripheral blood;chronic allograft nephropathy;patient treated;
Sample 1626	E-GEOD-12187_GSM306783.CEL	peripheral blood;chronic allograft nephropathy;patient treated;
Sample 1627	E-GEOD-12187_GSM306786.CEL	peripheral blood;chronic allograft nephropathy;patient treated;
Sample 1628	E-GEOD-12195_GSM306888.CEL	diffuse large B-cell lymphoma;
Sample 1629	E-GEOD-12195_GSM306903.CEL	diffuse large B-cell lymphoma;
Sample 1630	E-GEOD-12198_GSM307010.CEL	NK cell;treated;
Sample 1631	E-GEOD-12198_GSM378262.CEL	NK cell;treated;
Sample 1632	E-GEOD-12199_GSM307015.CEL	cell line;MDA-MB-231;breast cancer;
Sample 1633	E-GEOD-12205_GSM307074.CEL	cell line;LL24;lung fibroblast;treated;
Sample 1634	E-GEOD-12251_GSM307897.CEL	colon;ulcerative colitis;patient treated;
Sample 1635	E-GEOD-12251_GSM307899.CEL	colon;ulcerative colitis;patient treated;
Sample 1636	E-GEOD-12264_GSM308031.CEL	trabecular bone;osteoblast;cultured;
Sample 1637	E-GEOD-12264_GSM308036.CEL	trabecular bone;osteoblast;cultured;
Sample 1638	E-GEOD-12264_GSM308041.CEL	trabecular bone;osteoblast;cultured;
Sample 1639	E-GEOD-12265_GSM308062.CEL	bone marrow;mesenchymal stem cell;
Sample 1640	E-GEOD-12276_GSM308274.CEL	breast tumor;
Sample 1641	E-GEOD-12276_GSM308306.CEL	breast tumor;
Sample 1642	E-GEOD-12276_GSM308358.CEL	breast tumor;
Sample 1643	E-GEOD-12276_GSM308391.CEL	breast tumor;
Sample 1644	E-GEOD-12276_GSM308408.CEL	breast tumor;
Sample 1645	E-GEOD-12276_GSM308414.CEL	breast tumor;
Sample 1646	E-GEOD-12276_GSM308459.CEL	breast tumor;
Sample 1647	E-GEOD-12287_GSM308207.CEL	cell line;TaY-E10;adult T-cell leukaemia;treated;
Sample 1648	E-GEOD-12355_GSM310333.CEL	cell line;EREB2-5;B-lymphoblastoid;treated;
Sample 1649	E-GEOD-12355_GSM310341.CEL	cell line;EREB2-5;B-lymphoblastoid;treated;
Sample 1650	E-GEOD-12366_GSM310433.CEL	tonsil;plasma B-cell;tonsillectomy;
Sample 1651	E-GEOD-12366_GSM310440.CEL	tonsil;memory B-cell;tonsillectomy;
Sample 1652	E-GEOD-12390_GSM310848.CEL	BJ hIPS;pluripotent stem cell;
Sample 1653	E-GEOD-12408_GSM311333.CEL	cell line;lymphoblastoid;Cornelia de Lange Syndrome;
Sample 1654	E-GEOD-12444_GSM312558.CEL	prostate;stromal cell;transfected;
Sample 1655	E-GEOD-12446_GSM312508.CEL	uterus;endometrium;prolapse;
Sample 1656	E-GEOD-12446_GSM312555.CEL	uterus;endometrium;prolapse;
Sample 1657	E-GEOD-12446_GSM312667.CEL	uterus;endometrium;prolapse;patient treated;
Sample 1658	E-GEOD-12446_GSM312669.CEL	uterus;endometrium;prolapse;patient treated;
Sample 1659	E-GEOD-12446_GSM312675.CEL	uterus;endometrium;prolapse;patient treated;
Sample 1660	E-GEOD-12452_GSM312900.CEL	nasopharyngeal tissue;
Sample 1661	E-GEOD-12460_GSM313048.CEL	PNS;neuroblastoma;
Sample 1662	E-GEOD-12548_GSM315436.CEL	cell line;ARPE-19;retinal pigment epithelium;treated;
Sample 1663	E-GEOD-12548_GSM315439.CEL	cell line;ARPE-19;retinal pigment epithelium;treated;
Sample 1664	E-GEOD-12631_GSM317174.CEL	conjunctival epithelial cell;
Sample 1665	E-GEOD-12662_GSM262037.CEL	bone marrow;promyelocyte;leukaemia;AML;
Sample 1666	E-GEOD-12662_GSM262052.CEL	bone marrow;promyelocyte;leukaemia;AML;
Sample 1667	E-GEOD-12662_GSM262054.CEL	bone marrow;promyelocyte;leukaemia;AML;
Sample 1668	E-GEOD-12662_GSM262056.CEL	bone marrow;promyelocyte;leukaemia;AML;
Sample 1669	E-GEOD-12662_GSM262067.CEL	bone marrow;promyelocyte;leukaemia;AML;
Sample 1670	E-GEOD-12662_GSM262068.CEL	bone marrow;promyelocyte;leukaemia;AML;
Sample 1671	E-GEOD-12662_GSM262100.CEL	bone marrow;promyelocyte;AML;trisomy 21;trisomy 3;
Sample 1672	E-GEOD-12662_GSM262121.CEL	bone marrow;promyelocyte;leukaemia;AML;
Sample 1673	E-GEOD-12662_GSM262217.CEL	bone marrow;promyelocyte;leukaemia;AML;
Sample 1674	E-GEOD-12662_GSM317797.CEL	promyelocyte;
Sample 1675	E-GEOD-12662_GSM318210.CEL	cell line;U937 PR-9;diffuse histiocytic lymphoma;treated;
Sample 1676	E-GEOD-12667_GSM318113.CEL	lung;adenocarcinoma;
Sample 1677	E-GEOD-12720_GSM319277.CEL	liver;
Sample 1678	E-GEOD-12734_GSM319505.CEL	peripheral blood mononuclear cell;leukaemia;CLL;
Sample 1679	E-GEOD-12763_GSM320216.CEL	breast tumor;
Sample 1680	E-GEOD-12763_GSM320232.CEL	breast tumor;
Sample 1681	E-GEOD-12764_GSM320243.CEL	cell line;MCF-10A;mammary epithelial cell;transfected;
Sample 1682	E-GEOD-12767_GSM320285.CEL	placenta;
Sample 1683	E-GEOD-12777_GSM320591.CEL	cell line;KPL4;breast cancer;HER2 amplification;
Sample 1684	E-GEOD-12838_GSM322253.CEL	buffy coat;risk for VAP;
Sample 1685	E-GEOD-12838_GSM322267.CEL	buffy coat;risk for VAP;
Sample 1686	E-GEOD-12838_GSM322298.CEL	neutrophil;risk for VAP;
Sample 1687	E-GEOD-12902_GSM323532.CEL	skin;mycosis fungoide;cutaneus T-cell lymphoma;
Sample 1688	E-GEOD-12963_GSM325118.CEL	T-cell;infected;
Sample 1689	E-GEOD-12963_GSM325122.CEL	T-cell;infected;
Sample 1690	E-GEOD-12992_GSM324084.CEL	brain;medulloblastoma;
Sample 1691	E-GEOD-13067_GSM327282.CEL	colorectal adenocarcinoma;
Sample 1692	E-GEOD-13067_GSM327311.CEL	colorectal adenocarcinoma;
Sample 1693	E-GEOD-13067_GSM327321.CEL	colorectal adenocarcinoma;
Sample 1694	E-GEOD-13067_GSM327329.CEL	colorectal adenocarcinoma;
Sample 1695	E-GEOD-13067_GSM327350.CEL	colorectal adenocarcinoma;
Sample 1696	E-GEOD-13070_GSM342614.CEL	skeletal muscle;vastus lateralis;
Sample 1697	E-GEOD-13070_GSM342626.CEL	skeletal muscle;vastus lateralis;
Sample 1698	E-GEOD-13070_GSM342627.CEL	skeletal muscle;vastus lateralis;
Sample 1699	E-GEOD-13070_GSM342637.CEL	fat;adipose tissue;
Sample 1700	E-GEOD-13070_GSM342721.CEL	fat;adipose tissue;
Sample 1701	E-GEOD-13070_GSM342777.CEL	skeletal muscle;vastus lateralis;
Sample 1702	E-GEOD-13070_GSM342820.CEL	skeletal muscle;vastus lateralis;
Sample 1703	E-GEOD-13070_GSM342827.CEL	skeletal muscle;vastus lateralis;
Sample 1704	E-GEOD-13070_GSM342843.CEL	skeletal muscle;vastus lateralis;
Sample 1705	E-GEOD-13070_GSM342869.CEL	skeletal muscle;vastus lateralis;
Sample 1706	E-GEOD-13070_GSM342878.CEL	skeletal muscle;vastus lateralis;
Sample 1707	E-GEOD-13070_GSM342909.CEL	skeletal muscle;vastus lateralis;
Sample 1708	E-GEOD-13070_GSM342924.CEL	skeletal muscle;vastus lateralis;
Sample 1709	E-GEOD-13070_GSM342944.CEL	skeletal muscle;vastus lateralis;
Sample 1710	E-GEOD-13070_GSM342948.CEL	skeletal muscle;vastus lateralis;
Sample 1711	E-GEOD-13141_GSM328993.CEL	PNS;neuroblastoma;
Sample 1712	E-GEOD-13141_GSM329018.CEL	PNS;neuroblastoma;
Sample 1713	E-GEOD-13155_GSM329338.CEL	placenta;villus tree;
Sample 1714	E-GEOD-13159_GSM329407.CEL	bone marrow;leukaemia;B-ALL;
Sample 1715	E-GEOD-13159_GSM329450.CEL	bone marrow;leukaemia;Pro-B-ALL;MLL;
Sample 1716	E-GEOD-13159_GSM329470.CEL	bone marrow;leukaemia;Pro-B-ALL;MLL;
Sample 1717	E-GEOD-13159_GSM329473.CEL	bone marrow;leukaemia;Pro-B-ALL;MLL;
Sample 1718	E-GEOD-13159_GSM329730.CEL	bone marrow;leukaemia;Pre-B-ALL;c-ALL;
Sample 1719	E-GEOD-13159_GSM329756.CEL	bone marrow;leukaemia;Pre-B-ALL;c-ALL;
Sample 1720	E-GEOD-13159_GSM329759.CEL	bone marrow;leukaemia;Pre-B-ALL;c-ALL;
Sample 1721	E-GEOD-13159_GSM329786.CEL	bone marrow;leukaemia;Pre-B-ALL;c-ALL;
Sample 1722	E-GEOD-13159_GSM329812.CEL	bone marrow;leukaemia;Pre-B-ALL;c-ALL;
Sample 1723	E-GEOD-13159_GSM329828.CEL	bone marrow;leukaemia;Pre-B-ALL;c-ALL;
Sample 1724	E-GEOD-13159_GSM329847.CEL	bone marrow;leukaemia;T-ALL;
Sample 1725	E-GEOD-13159_GSM329861.CEL	bone marrow;leukaemia;T-ALL;
Sample 1726	E-GEOD-13159_GSM329889.CEL	bone marrow;leukaemia;T-ALL;
Sample 1727	E-GEOD-13159_GSM329902.CEL	bone marrow;leukaemia;T-ALL;
Sample 1728	E-GEOD-13159_GSM329947.CEL	bone marrow;leukaemia;T-ALL;
Sample 1729	E-GEOD-13159_GSM330039.CEL	bone marrow;leukaemia;ALL;
Sample 1730	E-GEOD-13159_GSM330080.CEL	bone marrow;leukaemia;ALL;
Sample 1731	E-GEOD-13159_GSM330092.CEL	bone marrow;leukaemia;ALL;
Sample 1732	E-GEOD-13159_GSM330131.CEL	bone marrow;leukaemia;ALL;hyperdiploid karyotype;
Sample 1733	E-GEOD-13159_GSM330172.CEL	bone marrow;leukaemia;Pre-B-ALL;c-ALL;
Sample 1734	E-GEOD-13159_GSM330183.CEL	bone marrow;leukaemia;Pre-B-ALL;c-ALL;
Sample 1735	E-GEOD-13159_GSM330280.CEL	bone marrow;leukaemia;Pre-B-ALL;c-ALL;
Sample 1736	E-GEOD-13159_GSM330319.CEL	bone marrow;leukaemia;Pre-B-ALL;c-ALL;
Sample 1737	E-GEOD-13159_GSM330331.CEL	bone marrow;leukaemia;Pre-B-ALL;c-ALL;
Sample 1738	E-GEOD-13159_GSM330471.CEL	bone marrow;leukaemia;AML;
Sample 1739	E-GEOD-13159_GSM330483.CEL	bone marrow;leukaemia;AML;
Sample 1740	E-GEOD-13159_GSM330516.CEL	bone marrow;leukaemia;AML;MLL;
Sample 1741	E-GEOD-13159_GSM330616.CEL	bone marrow;leukaemia;AML;other abnormalities;
Sample 1742	E-GEOD-13159_GSM330634.CEL	bone marrow;leukaemia;AML;other abnormalities;
Sample 1743	E-GEOD-13159_GSM330644.CEL	bone marrow;leukaemia;AML;other abnormalities;
Sample 1744	E-GEOD-13159_GSM330672.CEL	bone marrow;leukaemia;AML;other abnormalities;
Sample 1745	E-GEOD-13159_GSM330683.CEL	bone marrow;leukaemia;AML;other abnormalities;
Sample 1746	E-GEOD-13159_GSM330724.CEL	bone marrow;leukaemia;AML;other abnormalities;
Sample 1747	E-GEOD-13159_GSM330790.CEL	bone marrow;leukaemia;AML;other abnormalities;
Sample 1748	E-GEOD-13159_GSM330857.CEL	bone marrow;leukaemia;AML;other abnormalities;
Sample 1749	E-GEOD-13159_GSM330861.CEL	bone marrow;leukaemia;AML;other abnormalities;
Sample 1750	E-GEOD-13159_GSM330893.CEL	bone marrow;leukaemia;AML;aberrant karyotype;
Sample 1751	E-GEOD-13159_GSM330923.CEL	bone marrow;leukaemia;AML;aberrant karyotype;
Sample 1752	E-GEOD-13159_GSM330972.CEL	bone marrow;leukaemia;CLL;
Sample 1753	E-GEOD-13159_GSM331011.CEL	bone marrow;leukaemia;CLL;
Sample 1754	E-GEOD-13159_GSM331025.CEL	bone marrow;leukaemia;CLL;
Sample 1755	E-GEOD-13159_GSM331034.CEL	bone marrow;leukaemia;CLL;
Sample 1756	E-GEOD-13159_GSM331081.CEL	bone marrow;leukaemia;CLL;
Sample 1757	E-GEOD-13159_GSM331109.CEL	bone marrow;leukaemia;CLL;
Sample 1758	E-GEOD-13159_GSM331114.CEL	bone marrow;leukaemia;CLL;
Sample 1759	E-GEOD-13159_GSM331131.CEL	bone marrow;leukaemia;CLL;
Sample 1760	E-GEOD-13159_GSM331152.CEL	bone marrow;leukaemia;CLL;
Sample 1761	E-GEOD-13159_GSM331178.CEL	bone marrow;leukaemia;CLL;
Sample 1762	E-GEOD-13159_GSM331226.CEL	bone marrow;leukaemia;CLL;
Sample 1763	E-GEOD-13159_GSM331251.CEL	bone marrow;leukaemia;CLL;
Sample 1764	E-GEOD-13159_GSM331262.CEL	bone marrow;leukaemia;CLL;
Sample 1765	E-GEOD-13159_GSM331287.CEL	bone marrow;leukaemia;CLL;
Sample 1766	E-GEOD-13159_GSM331296.CEL	bone marrow;leukaemia;CLL;
Sample 1767	E-GEOD-13159_GSM331308.CEL	bone marrow;leukaemia;CLL;
Sample 1768	E-GEOD-13159_GSM331315.CEL	bone marrow;leukaemia;CLL;
Sample 1769	E-GEOD-13159_GSM331330.CEL	bone marrow;leukaemia;CLL;
Sample 1770	E-GEOD-13159_GSM331342.CEL	bone marrow;leukaemia;CLL;
Sample 1771	E-GEOD-13159_GSM331357.CEL	bone marrow;leukaemia;CLL;
Sample 1772	E-GEOD-13159_GSM331368.CEL	bone marrow;leukaemia;CLL;
Sample 1773	E-GEOD-13159_GSM331397.CEL	bone marrow;leukaemia;CML;
Sample 1774	E-GEOD-13159_GSM331401.CEL	bone marrow;leukaemia;CML;
Sample 1775	E-GEOD-13159_GSM331428.CEL	bone marrow;leukaemia;CML;
Sample 1776	E-GEOD-13159_GSM331439.CEL	bone marrow;leukaemia;CML;
Sample 1777	E-GEOD-13159_GSM331492.CEL	bone marrow;myelodysplastic syndrome;
Sample 1778	E-GEOD-13159_GSM331533.CEL	bone marrow;myelodysplastic syndrome;
Sample 1779	E-GEOD-13159_GSM331576.CEL	bone marrow;myelodysplastic syndrome;
Sample 1780	E-GEOD-13159_GSM331646.CEL	bone marrow;myelodysplastic syndrome;
Sample 1781	E-GEOD-13159_GSM331657.CEL	bone marrow;myelodysplastic syndrome;
Sample 1782	E-GEOD-13273_GSM335163.CEL	cell line;SH-SY5Y;neuroblastoma;transfected;
Sample 1783	E-GEOD-13274_GSM335166.CEL	breast;mammary epithelial cell;transfected;
Sample 1784	E-GEOD-13284_GSM335331.CEL	erythroid progenitors;CD34 derived;transfected;
Sample 1785	E-GEOD-13309_GSM335987.CEL	cell line;Calu-6;lung cancer;treated;
Sample 1786	E-GEOD-13314_GSM336025.CEL	pulmonary MALT lymphoma;
Sample 1787	E-GEOD-13314_GSM336046.CEL	pulmonary MALT lymphoma;
Sample 1788	E-GEOD-13351_GSM337008.CEL	bone marrow or peripheral blood;leukaemia;ALL;
Sample 1789	E-GEOD-13351_GSM337022.CEL	bone marrow or peripheral blood;leukaemia;ALL;
Sample 1790	E-GEOD-13351_GSM337026.CEL	bone marrow or peripheral blood;leukaemia;ALL;
Sample 1791	E-GEOD-13351_GSM337032.CEL	bone marrow or peripheral blood;leukaemia;ALL;
Sample 1792	E-GEOD-13351_GSM337057.CEL	bone marrow or peripheral blood;leukaemia;ALL;
Sample 1793	E-GEOD-13351_GSM337058.CEL	bone marrow or peripheral blood;leukaemia;ALL;
Sample 1794	E-GEOD-13351_GSM337071.CEL	bone marrow or peripheral blood;leukaemia;ALL;
Sample 1795	E-GEOD-13355_GSM337216.CEL	skin;
Sample 1796	E-GEOD-13355_GSM337226.CEL	skin;
Sample 1797	E-GEOD-13355_GSM337234.CEL	skin;
Sample 1798	E-GEOD-13355_GSM337348.CEL	skin;psoriasis;
Sample 1799	E-GEOD-13396_GSM338276.CEL	bronchial epithelial cell;asthma;
Sample 1800	E-GEOD-13396_GSM338279.CEL	bronchial epithelial cell;asthma;virus infected;
Sample 1801	E-GEOD-13396_GSM338289.CEL	bronchial epithelial cell;infected;
Sample 1802	E-GEOD-13400_GSM337722.CEL	cell line;SKGT4;esophageal adenocarcinoma;
Sample 1803	E-GEOD-13400_GSM337726.CEL	cell line;SKGT4;esophageal adenocarcinoma;
Sample 1804	E-GEOD-13525_GSM341224.CEL	cell line;36M2;ovarian serous carcinoma;treated;
Sample 1805	E-GEOD-13525_GSM341225.CEL	cell line;36M2;ovarian serous carcinoma;treated;
Sample 1806	E-GEOD-13564_GSM341519.CEL	brain;dorsolateral prefrontal cortex;
Sample 1807	E-GEOD-13564_GSM341535.CEL	brain;dorsolateral prefrontal cortex;
Sample 1808	E-GEOD-13564_GSM341550.CEL	brain;dorsolateral prefrontal cortex;
Sample 1809	E-GEOD-13576_GSM342330.CEL	bone marrow;white blood cell;pediatric acute leukaemia;
Sample 1810	E-GEOD-13576_GSM342476.CEL	bone marrow;white blood cell;pediatric acute leukaemia;
Sample 1811	E-GEOD-13576_GSM342512.CEL	bone marrow;white blood cell;pediatric acute leukaemia;
Sample 1812	E-GEOD-13637_GSM330313.CEL	huvec;
Sample 1813	E-GEOD-13637_GSM335911.CEL	huvec;transfected;influenza virus infected;
Sample 1814	E-GEOD-13640_GSM343404.CEL	cell line;HeLa;cervical carcinoma;transfected;
Sample 1815	E-GEOD-13640_GSM343407.CEL	cell line;HeLa;cervical carcinoma;transfected;
Sample 1816	E-GEOD-13670_GSM343818.CEL	macrophage;monocyte derived;
Sample 1817	E-GEOD-13712_GSM344779.CEL	huvec;cultured;
Sample 1818	E-GEOD-13785_GSM346860.CEL	sputum;asthma;
Sample 1819	E-GEOD-13785_GSM346867.CEL	sputum;asthma;
Sample 1820	E-GEOD-13837_GSM347736.CEL	synovial membrane;osteoarthritis;treated;
Sample 1821	E-GEOD-13837_GSM347742.CEL	synovial membrane;osteoarthritis;treated;
Sample 1822	E-GEOD-13837_GSM347842.CEL	synovial membrane;rheumatoid arthritis;treated;
Sample 1823	E-GEOD-13837_GSM348037.CEL	synovial membrane;rheumatoid arthritis;treated;
Sample 1824	E-GEOD-13896_GSM349928.CEL	alveolar macrophage;smoking;
Sample 1825	E-GEOD-13896_GSM349929.CEL	alveolar macrophage;smoking;
Sample 1826	E-GEOD-13896_GSM349946.CEL	alveolar macrophage;smoking;
Sample 1827	E-GEOD-13904_GSM350161.CEL	whole blood;systemic inflammatory response syndrome;
Sample 1828	E-GEOD-13904_GSM350191.CEL	whole blood;systemic inflammatory response syndrome resolved;
Sample 1829	E-GEOD-13904_GSM350197.CEL	whole blood;systemic inflammatory response syndrome resolved;
Sample 1830	E-GEOD-13904_GSM350198.CEL	whole blood;systemic inflammatory response syndrome resolved;
Sample 1831	E-GEOD-13904_GSM350227.CEL	whole blood;sepsis;
Sample 1832	E-GEOD-13904_GSM350328.CEL	whole blood;septic shock;
Sample 1833	E-GEOD-13906_GSM349852.CEL	cell line; SNT-13;gamma-delta T-cell;chronic active Epstein-Barr virus;
Sample 1834	E-GEOD-13906_GSM349855.CEL	cell line; SNT-15;gamma-delta T-cell;chronic active Epstein-Barr virus;
Sample 1835	E-GEOD-13909_GSM350380.CEL	cell line;spleen-derived T-cell;
Sample 1836	E-GEOD-13909_GSM350386.CEL	cell line;PBMC-derived T-cell;Nijmegen breakage syndrome;
Sample 1837	E-GEOD-13909_GSM350390.CEL	cell line;PBMC-derived T-cell;Nijmegen breakage syndrome;treated;
Sample 1838	E-GEOD-13909_GSM350392.CEL	blood;T-cell;
Sample 1839	E-GEOD-13911_GSM350439.CEL	gastric tissue;adjacent to tumour;
Sample 1840	E-GEOD-13911_GSM350468.CEL	gastric tumor;
Sample 1841	E-GEOD-13911_GSM350473.CEL	gastric tumor;
Sample 1842	E-GEOD-13911_GSM350475.CEL	gastric tissue;adjacent to tumour;
Sample 1843	E-GEOD-13933_GSM252863.CEL	airway epithelial cell;
Sample 1844	E-GEOD-13975_GSM346543.CEL	mesenchymal stem cell;
Sample 1845	E-GEOD-14017_GSM352105.CEL	metastatic breast cancer in bone;
Sample 1846	E-GEOD-14062_GSM352739.CEL	white blood cell;leukaemia;ALL;
Sample 1847	E-GEOD-14062_GSM352791.CEL	white blood cell;leukaemia;ALL;
Sample 1848	E-GEOD-14062_GSM352813.CEL	white blood cell;leukaemia;ALL;
Sample 1849	E-GEOD-14108_GSM354040.CEL	metastatic lung cancer in brain;
Sample 1850	E-GEOD-14302_GSM357601.CEL	cell line;P493-6;EBV-transformed B-cell;infected;
Sample 1851	E-GEOD-14302_GSM357603.CEL	cell line;P493-6;EBV-transformed B-cell;infected;
Sample 1852	E-GEOD-14302_GSM357707.CEL	cell line;P493-6;EBV-transformed B-cell;infected;
Sample 1853	E-GEOD-14315_GSM357893.CEL	cell line;ZL25;lung cancer;treated;
Sample 1854	E-GEOD-14315_GSM357905.CEL	cell line;Hotz;lung cancer;
Sample 1855	E-GEOD-14315_GSM357921.CEL	cell line;Calu-1;lung cancer;treated;
Sample 1856	E-GEOD-14333_GSM358365.CEL	colorectal adenocarcinoma;
Sample 1857	E-GEOD-14333_GSM358404.CEL	colorectal adenocarcinoma;
Sample 1858	E-GEOD-14333_GSM358427.CEL	colorectal adenocarcinoma;
Sample 1859	E-GEOD-14333_GSM358429.CEL	colorectal adenocarcinoma;
Sample 1860	E-GEOD-14333_GSM358481.CEL	colorectal adenocarcinoma;
Sample 1861	E-GEOD-14333_GSM358489.CEL	colorectal adenocarcinoma;
Sample 1862	E-GEOD-14333_GSM358499.CEL	colorectal adenocarcinoma;
Sample 1863	E-GEOD-14333_GSM358510.CEL	colorectal adenocarcinoma;
Sample 1864	E-GEOD-14333_GSM358524.CEL	colorectal adenocarcinoma;
Sample 1865	E-GEOD-14333_GSM358533.CEL	colorectal adenocarcinoma;
Sample 1866	E-GEOD-14333_GSM358538.CEL	colorectal adenocarcinoma;
Sample 1867	E-GEOD-14333_GSM358611.CEL	colorectal adenocarcinoma;
Sample 1868	E-GEOD-14334_GSM358632.CEL	fetal lung;
Sample 1869	E-GEOD-14340_GSM358747.CEL	cell line;neural crest cell;
Sample 1870	E-GEOD-14340_GSM358750.CEL	cell line;neural crest cell;
Sample 1871	E-GEOD-14383_GSM359526.CEL	cell line;BEAS-2B;bronchiole epithelial cell;treated;
Sample 1872	E-GEOD-14383_GSM359540.CEL	cell line;BEAS-2B;bronchiole epithelial cell;treated;
Sample 1873	E-GEOD-14386_GSM359598.CEL	peripheral blood;clinically isolated syndrome;treated;
Sample 1874	E-GEOD-14386_GSM359599.CEL	peripheral blood;clinically isolated syndrome;treated;
Sample 1875	E-GEOD-14390_GSM359760.CEL	alveolar macrophage;infected;
Sample 1876	E-GEOD-14405_GSM359926.CEL	cell line;PC-3;prostate cancer;
Sample 1877	E-GEOD-14468_GSM158744.CEL	blasts and mononuclear cells;leukaemia;AML;
Sample 1878	E-GEOD-14468_GSM158845.CEL	blasts and mononuclear cells;leukaemia;AML;
Sample 1879	E-GEOD-14468_GSM158847.CEL	blasts and mononuclear cells;leukaemia;AML;
Sample 1880	E-GEOD-14468_GSM158901.CEL	blasts and mononuclear cells;leukaemia;AML;
Sample 1881	E-GEOD-14468_GSM158971.CEL	blasts and mononuclear cells;leukaemia;AML;
Sample 1882	E-GEOD-14468_GSM158978.CEL	blasts and mononuclear cells;leukaemia;AML;
Sample 1883	E-GEOD-14468_GSM159012.CEL	blasts and mononuclear cells;leukaemia;AML;
Sample 1884	E-GEOD-14468_GSM159084.CEL	blasts and mononuclear cells;leukaemia;AML;
Sample 1885	E-GEOD-14468_GSM159129.CEL	blasts and mononuclear cells;leukaemia;AML;
Sample 1886	E-GEOD-14468_GSM159139.CEL	blasts and mononuclear cells;leukaemia;AML;
Sample 1887	E-GEOD-14468_GSM159168.CEL	blasts and mononuclear cells;leukaemia;AML;
Sample 1888	E-GEOD-14468_GSM361353.CEL	blasts and mononuclear cells;leukaemia;AML;
Sample 1889	E-GEOD-14468_GSM361354.CEL	blasts and mononuclear cells;leukaemia;AML;
Sample 1890	E-GEOD-14468_GSM361364.CEL	blasts and mononuclear cells;leukaemia;AML;
Sample 1891	E-GEOD-14468_GSM361376.CEL	blasts and mononuclear cells;leukaemia;AML;
Sample 1892	E-GEOD-14519_GSM363410.CEL	cell line;MM.1s;myeloma;treated;
Sample 1893	E-GEOD-14519_GSM363416.CEL	cell line;KMS11;myeloma;treated;
Sample 1894	E-GEOD-14618_GSM365122.CEL	T-ALL cell;leukaemia;
Sample 1895	E-GEOD-14618_GSM365158.CEL	T-ALL cell;leukaemia;
Sample 1896	E-GEOD-14642_GSM365500.CEL	peripheral blood mononuclear cell;
Sample 1897	E-GEOD-14671_GSM366213.CEL	mononuclear cell;leukaemia;CML;
Sample 1898	E-GEOD-14701_GSM366974.CEL	cell line;PaTu8988t;pancreatic cancer;
Sample 1899	E-GEOD-14825_GSM371106.CEL	rhabdomyosarcoma cell;infected;
Sample 1900	E-GEOD-14827_GSM371125.CEL	bone;tibia;osteosarcoma;
Sample 1901	E-GEOD-14844_GSM371376.CEL	whole blood;
Sample 1902	E-GEOD-14844_GSM371400.CEL	whole blood;
Sample 1903	E-GEOD-14844_GSM371401.CEL	whole blood;
Sample 1904	E-GEOD-14858_GSM371813.CEL	bone marrow;juvenile myelomonocytic leukaemia;
Sample 1905	E-GEOD-14880_GSM312273.CEL	PNS;ganglioneuroblastoma;
Sample 1906	E-GEOD-14880_GSM312275.CEL	PNS;neuroblastoma;
Sample 1907	E-GEOD-14880_GSM312278.CEL	PNS;neuroblastoma;
Sample 1908	E-GEOD-14880_GSM313015.CEL	PNS;neuroblastoma;
Sample 1909	E-GEOD-14905_GSM372289.CEL	skin;
Sample 1910	E-GEOD-14905_GSM372291.CEL	skin;
Sample 1911	E-GEOD-14905_GSM372319.CEL	skin;psoriasis;non lesional skin;
Sample 1912	E-GEOD-14905_GSM372325.CEL	skin;psoriasis;
Sample 1913	E-GEOD-14905_GSM372349.CEL	skin;psoriasis;non lesional skin;
Sample 1914	E-GEOD-14956_GSM373448.CEL	heart;ventricle;acyanotic Tetralogy of Fallot;
Sample 1915	E-GEOD-14973_GSM373893.CEL	peripheral blood;leukaemia;CLL;
Sample 1916	E-GEOD-14973_GSM373913.CEL	peripheral blood;leukaemia;CLL;
Sample 1917	E-GEOD-14987_GSM374149.CEL	cell line;MCF-10A;mammary epithelial cell;transduced;
Sample 1918	E-GEOD-14988_GSM374155.CEL	cell line;LNCaP;prostate adenocarcinoma;stimulated;
Sample 1919	E-GEOD-15061_GSM376126.CEL	bone marrow;leukaemia;AML;
Sample 1920	E-GEOD-15061_GSM376266.CEL	bone marrow;myelodysplastic syndrome;
Sample 1921	E-GEOD-15061_GSM376273.CEL	bone marrow;myelodysplastic syndrome;
Sample 1922	E-GEOD-15061_GSM376303.CEL	bone marrow;myelodysplastic syndrome;
Sample 1923	E-GEOD-15061_GSM376304.CEL	bone marrow;myelodysplastic syndrome;
Sample 1924	E-GEOD-15061_GSM376359.CEL	bone marrow;myelodysplastic syndrome;
Sample 1925	E-GEOD-15061_GSM376367.CEL	bone marrow;myelodysplastic syndrome;
Sample 1926	E-GEOD-15061_GSM376416.CEL	bone marrow;myelodysplastic syndrome;
Sample 1927	E-GEOD-15061_GSM376610.CEL	bone marrow;leukaemia;AML;
Sample 1928	E-GEOD-15061_GSM376624.CEL	bone marrow;leukaemia;AML;
Sample 1929	E-GEOD-15061_GSM376700.CEL	bone marrow;myelodysplastic syndrome;
Sample 1930	E-GEOD-15061_GSM376750.CEL	bone marrow;myelodysplastic syndrome;
Sample 1931	E-GEOD-15061_GSM376775.CEL	bone marrow;myelodysplastic syndrome;
Sample 1932	E-GEOD-15061_GSM376796.CEL	bone marrow;myelodysplastic syndrome;
Sample 1933	E-GEOD-15061_GSM376798.CEL	bone marrow;myelodysplastic syndrome;
Sample 1934	E-GEOD-15061_GSM376806.CEL	bone marrow;myelodysplastic syndrome;
Sample 1935	E-GEOD-15065_GSM376947.CEL	cell line;MCF-10A;mammary epithelial cell;
Sample 1936	E-GEOD-15090_GSM377461.CEL	skeletal muscle;deltoid;
Sample 1937	E-GEOD-15090_GSM377467.CEL	skeletal muscle;biceps;
Sample 1938	E-GEOD-15101_GSM377657.CEL	skin;forearm epidermis;
Sample 1939	E-GEOD-15209_GSM379861.CEL	brain;cortex;
Sample 1940	E-GEOD-15209_GSM379863.CEL	brain;cortex;
Sample 1941	E-GEOD-15235_GSM380384.CEL	liver;biliary atresia;
Sample 1942	E-GEOD-15235_GSM380388.CEL	liver;biliary atresia;
Sample 1943	E-GEOD-15235_GSM380424.CEL	liver;biliary atresia;
Sample 1944	E-GEOD-15237_GSM380450.CEL	cell line;Eol1;eosinophilic leukaemia cell line;
Sample 1945	E-GEOD-15238_GSM380456.CEL	embryonic liver;
Sample 1946	E-GEOD-15329_GSM385010.CEL	cell line;A3-Kawakami;non-Hodgkins lymphoma;
Sample 1947	E-GEOD-15329_GSM385047.CEL	cell line;SR;non-Hodgkins lymphoma;
Sample 1948	E-GEOD-15329_GSM385050.CEL	cell line;SU-DHL-16;non-Hodgkins lymphoma;
Sample 1949	E-GEOD-15329_GSM385059.CEL	cell line;SU-DHL-5;non-Hodgkins lymphoma;
Sample 1950	E-GEOD-15329_GSM385071.CEL	cell line;WSU-FSCCL;non-Hodgkins lymphoma;
Sample 1951	E-GEOD-15389_GSM386240.CEL	peripheral blood;treated;
Sample 1952	E-GEOD-15389_GSM386259.CEL	peripheral blood;treated;
Sample 1953	E-GEOD-15396_GSM386296.CEL	cell line;DU145;prostatic cancer;treated;
Sample 1954	E-GEOD-15396_GSM386301.CEL	cell line;DU145;prostatic cancer;treated;
Sample 1955	E-GEOD-15396_GSM386309.CEL	cell line;DU145;prostatic cancer;treated;
Sample 1956	E-GEOD-15396_GSM386316.CEL	cell line;DU145;prostatic cancer;treated;
Sample 1957	E-GEOD-15434_GSM387080.CEL	bone marrow;mononuclear cell;leukaemia;AML;
Sample 1958	E-GEOD-15459_GSM387808.CEL	gastric tumor;
Sample 1959	E-GEOD-15459_GSM387817.CEL	gastric tumor;
Sample 1960	E-GEOD-15459_GSM387843.CEL	gastric tumor;
Sample 1961	E-GEOD-15459_GSM387926.CEL	gastric tumor;
Sample 1962	E-GEOD-15459_GSM387928.CEL	gastric tumor;
Sample 1963	E-GEOD-15459_GSM387947.CEL	gastric tumor;
Sample 1964	E-GEOD-15459_GSM387952.CEL	gastric tumor;
Sample 1965	E-GEOD-15459_GSM387971.CEL	gastric tumor;
Sample 1966	E-GEOD-15459_GSM387987.CEL	gastric tumor;
Sample 1967	E-GEOD-15471_GSM388122.CEL	pancreatic tumor;
Sample 1968	E-GEOD-15477_GSM388196.CEL	cell line;WS1;fibroblast;treated;
Sample 1969	E-GEOD-15477_GSM388197.CEL	cell line;ZR75-1;breast cancer;
Sample 1970	E-GEOD-15537_GSM389323.CEL	fibroblast;skin fibroblast;
Sample 1971	E-GEOD-15578_GSM389785.CEL	ovarian epithelium;ovarian carcinoma;
Sample 1972	E-GEOD-15645_GSM391588.CEL	peripheral blood mononuclear cell;polyarticular juvenile idiopathic arthritis;
Sample 1973	E-GEOD-15773_GSM395775.CEL	fat;subcutaneous adipose tissue;obesity;
Sample 1974	E-GEOD-15773_GSM395777.CEL	fat;subcutaneous adipose tissue;obesity;
Sample 1975	E-GEOD-15799_GSM396554.CEL	cell line;HT-29;colorectal adenocarcinoma;treated;
Sample 1976	E-GEOD-15893_GSM399075.CEL	cell line;MDA-MB-231;breast cancer;
Sample 1977	E-GEOD-15893_GSM399076.CEL	cell line;MDA-MB-231;breast cancer;
Sample 1978	E-GEOD-15913_GSM399739.CEL	peripheral blood;leukaemia;CLL;
Sample 1979	E-GEOD-15913_GSM399758.CEL	peripheral blood;leukaemia;CLL;patient treated;
Sample 1980	E-GEOD-15918_GSM399573.CEL	cell line;H295R;adrenocortical carcinoma;treated;
Sample 1981	E-GEOD-15947_GSM400072.CEL	cell line;RWPE1;prostate epithelial cell;treated;
Sample 1982	E-GEOD-16015_GSM400764.CEL	mononuclear cell;leukaemia;AML;NPM1 mutated;
Sample 1983	E-GEOD-16015_GSM400792.CEL	mononuclear cell;leukaemia;AML;NPM1 mutated;other chromosomal aberrations;
Sample 1984	E-GEOD-16032_GSM401293.CEL	peripheral blood mononuclear cell;asthma;pooled;
Sample 1985	E-GEOD-16032_GSM401296.CEL	peripheral blood mononuclear cell;asthma;pooled;
Sample 1986	E-GEOD-16032_GSM401297.CEL	peripheral blood mononuclear cell;asthma;pooled;
Sample 1987	E-GEOD-16059_GSM402260.CEL	peripheral blood leukocyte;
Sample 1988	E-GEOD-16059_GSM402265.CEL	peripheral blood leukocyte;
Sample 1989	E-GEOD-16059_GSM402294.CEL	peripheral blood leukocyte;chronic fatigue;
Sample 1990	E-GEOD-16085_GSM402652.CEL	cell line;K562;erythroleukemia;
Sample 1991	E-GEOD-16097_GSM402826.CEL	cell line;HEK-293;embryonic kidney cell;transfected;
Sample 1992	E-GEOD-16134_GSM404025.CEL	gingival papillae;periodontitis;unaffected site;
Sample 1993	E-GEOD-16134_GSM404119.CEL	gingival papillae;periodontitis;
Sample 1994	E-GEOD-16134_GSM404164.CEL	gingival papillae;periodontitis;
Sample 1995	E-GEOD-16134_GSM404174.CEL	gingival papillae;periodontitis;
Sample 1996	E-GEOD-16134_GSM404179.CEL	gingival papillae;periodontitis;
Sample 1997	E-GEOD-16134_GSM404193.CEL	gingival papillae;periodontitis;
Sample 1998	E-GEOD-16134_GSM404215.CEL	gingival papillae;periodontitis;unaffected site;
Sample 1999	E-GEOD-16134_GSM404241.CEL	gingival papillae;periodontitis;
[truncated: 25,888 more rows]
