# Supplementary material for: Identification of Cancer Related Genes Using a Comprehensive Map of Human Gene Expression
Source: PLoS One. 2016 Jun 20;11(6):e0157484. doi: 10.1371/journal.pone.0157484 (PMC4913919; doi:10.1371/journal.pone.0157484)
Supplement: S2 Table — The list of 1,835 significant probes, for which there is a significant effect of the disease status, along with the corrected p-values, and the genes or set of genes they are mapping to. They are ordered according to increasing p-values. There are 1,285 unique genes and 97 multiple matchings. (TXT) [file pone.0157484.s019.txt]

Probeset.ID	Gene.symbol	p.value
225362_at	FAM122B	5.56867508271953e-21
212138_at	PDS5A	5.47552231039367e-20
214431_at	GMPS	2.56496796688901e-17
229661_at	SALL4	3.40581297874576e-16
222122_s_at	THOC2	1.69895842999567e-14
222610_s_at	S100PBP	2.82976462597966e-14
201697_s_at	DNMT1	7.89437572069258e-13
235363_at	---	1.97186482256985e-12
205890_s_at	GABBR1 /// UBD	1.97186482256985e-12
221842_s_at	LOC100506639 /// ZNF131	3.10294964418563e-12
225916_at	LOC100506639 /// ZNF131	1.96757998196165e-11
216677_at	---	2.14144827352801e-11
205296_at	RBL1	2.51113787617699e-11
205089_at	ZNF7	5.36848228608245e-11
227349_at	HELLS	1.91065604105873e-10
203936_s_at	MMP9	2.51254190060058e-10
208979_at	NCOA6	3.13053609792045e-10
239161_at	FDX1	5.47876976957027e-10
1564906_at	MATR3 /// SNHG4	6.74971113126225e-10
203805_s_at	FANCA	8.96548733118502e-10
230350_at	TIAL1	8.96548733118502e-10
1554519_at	CD80	1.74495459432759e-09
205252_at	ZNF174	2.42571500865325e-09
1554063_at	ZHX1-C8orf76	2.58068627770643e-09
244395_at	FLJ41455	4.2869109242778e-09
229533_x_at	ZNF680	4.33325728322108e-09
222723_at	VWA1	4.48649205857449e-09
235229_at	---	7.83884223726126e-09
201639_s_at	CPSF1 /// MIR1234 /// MIR6849 /// MIR939	7.83884223726126e-09
210530_s_at	NR2C1	7.83884223726126e-09
214741_at	LOC100506639 /// ZNF131	8.07777028987746e-09
238699_s_at	CASK	9.9302584096545e-09
222087_at	MIR1204 /// PVT1	1.45559653171711e-08
210765_at	CSE1L	1.48524773729051e-08
214783_s_at	ANXA11	1.63769373500815e-08
237166_at	AK056098	2.31811528353942e-08
223127_s_at	C1orf21	2.49788910883155e-08
238698_at	CASK	2.62862843838176e-08
205943_at	TDO2	3.16913249439481e-08
220661_s_at	ZNF692	4.57344003334608e-08
242723_at	RP11-932O9.10	7.45810222432618e-08
205733_at	BLM	1.05778490235583e-07
219510_at	POLQ	1.10425285831815e-07
241569_at	---	1.25251458106113e-07
226536_at	NSMCE2	1.25841871469757e-07
222731_at	ZDHHC2	1.43884647134675e-07
1563229_at	DLEU2 /// MIR15A	1.44989493177875e-07
221168_at	PRDM13	1.44989493177875e-07
1568840_at	DCAF13	1.66236629685075e-07
209824_s_at	ARNTL	2.36147624915142e-07
212619_at	TMEM194A	2.37951277084982e-07
204533_at	CXCL10	3.01875850697305e-07
226308_at	HAUS8	3.89930881863238e-07
227807_at	PARP9	4.38430041001588e-07
229882_at	RPS15A	4.38430041001588e-07
201375_s_at	PPP2CB	4.4134530139446e-07
211702_s_at	USP32	4.76013836981647e-07
225584_at	HCG18	4.99378222387738e-07
209165_at	AATF	5.00791523601729e-07
239639_at	RP11-353N14.2	5.52582961271028e-07
210206_s_at	DDX11	5.93436231979171e-07
226839_at	NR2C2AP	5.93436231979171e-07
205259_at	NR3C2	6.30128037573365e-07
201818_at	LPCAT1	6.41816180574856e-07
207939_x_at	RNPS1	6.81111189105959e-07
209927_s_at	CHTOP	8.26801936585612e-07
218399_s_at	CDCA4	8.28888499957041e-07
216950_s_at	FCGR1A /// FCGR1B /// FCGR1C	8.40119541812664e-07
202964_s_at	RFX5	8.40119541812664e-07
223076_s_at	NSUN2	8.42899395380613e-07
226473_at	CBX2	8.68753015189215e-07
243379_at	---	8.69551938719034e-07
209145_s_at	CBFA2T2	8.69551938719034e-07
214511_x_at	FCGR1B	9.29802207331408e-07
230921_s_at	MAP3K12	9.29802207331408e-07
1552518_s_at	MTBP	9.29802207331408e-07
228047_at	SNORA72	1.06433084150237e-06
210054_at	HAUS3	1.53176975932174e-06
221953_s_at	MMP24-AS1	1.583226838427e-06
204766_s_at	NUDT1	1.583226838427e-06
243946_at	SMOC2	1.97425631559885e-06
202988_s_at	RGS1	2.18637291208257e-06
209695_at	PTP4A3	2.32564192288933e-06
204171_at	RPS6KB1	2.42571993124155e-06
207610_s_at	EMR2	2.52072698387361e-06
1554356_at	GINS4	2.55483456236885e-06
200855_at	NCOR1	2.55789396120904e-06
212058_at	U2SURP	3.01941089762021e-06
209325_s_at	RGS16	3.18317869100413e-06
229948_at	---	3.29256220946977e-06
225804_at	CYB5D2	3.29256220946977e-06
221558_s_at	LEF1	3.29256220946977e-06
212112_s_at	STX12	3.3210349641904e-06
219725_at	TREM2	3.34907931133613e-06
212323_s_at	VPS13D	3.3751256345968e-06
224396_s_at	ASPN	3.54691934705274e-06
214665_s_at	CHP1	3.56313715019471e-06
1553299_at	DUSP5P1	3.56313715019471e-06
225554_s_at	ANAPC7	3.63250104902096e-06
213386_at	TMEM246	3.63250104902096e-06
219108_x_at	DDX27 /// SS18	3.6972046420116e-06
219000_s_at	DSCC1	3.74552258433231e-06
223545_at	FANCD2	4.03270255599322e-06
223270_at	CTDSPL2	4.26420746629986e-06
224825_at	DNTTIP1	4.31622039222337e-06
217426_at	---	4.36343083969351e-06
220789_s_at	SNORA5B /// TBRG4	4.42224183439107e-06
217546_at	MT1M	4.84150150368579e-06
221827_at	RBCK1	4.84150150368579e-06
206316_s_at	KNTC1	4.98620583131579e-06
223084_s_at	CCNDBP1	5.04648284234098e-06
205686_s_at	CD86	5.04786383652094e-06
203806_s_at	FANCA	5.11148522328693e-06
210152_at	LILRB4	5.11148522328693e-06
235772_at	PPP3CB-AS1	5.26266305863746e-06
226866_at	ESCO1	5.42968295734339e-06
228095_at	PHF14	5.63177578656306e-06
200060_s_at	RNPS1	7.4133436031334e-06
213224_s_at	BBIP1	7.85200523422924e-06
203358_s_at	EZH2	7.88634822518053e-06
207691_x_at	ENTPD1	8.30357886703055e-06
231725_at	PCDHB2	8.57094991444558e-06
233122_at	KRTCAP2	8.75766293161563e-06
239911_at	ONECUT2	8.75766293161563e-06
201184_s_at	CHD4	8.79230000595302e-06
230521_at	ARHGEF39	9.53748265902934e-06
218672_at	SCNM1 /// TNFAIP8L2-SCNM1	9.5457197514651e-06
219385_at	SLAMF8	9.5457197514651e-06
239233_at	CCDC88A	9.58092606941186e-06
205102_at	TMPRSS2	9.80263503764161e-06
209899_s_at	PUF60	9.97000918722564e-06
219147_s_at	NMRK1	1.00690911442776e-05
213125_at	OLFML2B	1.00690911442776e-05
205598_at	TRAIP	1.02434004076876e-05
203022_at	RNASEH2A	1.04024912198016e-05
1556911_at	ALMS1-IT1	1.08011863339786e-05
202559_x_at	CHTOP	1.08011863339786e-05
202642_s_at	TRRAP	1.08011863339786e-05
244133_at	USP49	1.08011863339786e-05
212532_s_at	LSM12	1.09744827395485e-05
219386_s_at	SLAMF8	1.09744827395485e-05
202963_at	RFX5	1.13415127232216e-05
235997_at	ZNF74	1.13415127232216e-05
225681_at	CTHRC1	1.17073636352851e-05
225728_at	SORBS2	1.17073636352851e-05
235024_at	JADE1	1.18698774064098e-05
224458_at	TMEM246	1.20108881000165e-05
213378_s_at	DDX11 /// DDX12P /// LOC642846	1.26417147433704e-05
228238_at	GAS5 /// SNORD44 /// SNORD47 /// SNORD74 /// SNORD76 /// SNORD77 /// SNORD79 /// SNORD80 /// SNORD81	1.26417147433704e-05
225592_at	NRM	1.26417147433704e-05
1561924_at	---	1.29584106044857e-05
212484_at	FAM89B	1.33273096795186e-05
222437_s_at	CHMP3 /// RNF103-CHMP3	1.34418491529006e-05
203915_at	CXCL9	1.38740356599746e-05
210983_s_at	MCM7	1.41776565244654e-05
206613_s_at	TAF1A	1.41776565244654e-05
218883_s_at	CENPU	1.41952638689098e-05
223426_s_at	EPB41L4B	1.43324538450879e-05
225834_at	FAM72A /// FAM72B /// FAM72C /// FAM72D	1.4532336447482e-05
224578_at	RCC2	1.4532336447482e-05
218347_at	TYW1	1.4532336447482e-05
218400_at	OAS3	1.55888776468007e-05
78495_at	ZNF783	1.63340566626071e-05
233446_at	ONECUT2	1.67447253014021e-05
226569_s_at	CHTF18	1.71509124940596e-05
229981_at	SNX5	1.71509124940596e-05
212597_s_at	HMGXB4	1.90610135388765e-05
203422_at	POLD1	1.90610135388765e-05
1552364_s_at	MSI2	1.95311494351099e-05
204558_at	RAD54L	2.15146389782285e-05
207505_at	PRKG2	2.18360246396849e-05
235343_at	VASH2	2.18360246396849e-05
200050_at	ZNF146	2.19854215031844e-05
238522_at	PPP3CB-AS1	2.20551511158115e-05
225238_at	MSI2	2.21968043708949e-05
212859_x_at	MT1E	2.26479488218193e-05
221629_x_at	HGH1	2.26998278713278e-05
221679_s_at	ABHD6	2.27772137061125e-05
208445_s_at	BAZ1B	2.27772137061125e-05
235170_at	ZNF92	2.27772137061125e-05
205599_at	TRAF1	2.30127949475717e-05
230999_at	---	2.36185529135769e-05
209324_s_at	RGS16	2.36185529135769e-05
223056_s_at	XPO5	2.36185529135769e-05
33494_at	ETFDH	2.38133450573315e-05
202107_s_at	MCM2	2.38133450573315e-05
238693_at	PHC3	2.4852111028515e-05
215623_x_at	SMC4	2.50718088635789e-05
213054_at	HAUS5	2.54363754375865e-05
213610_s_at	KLHL23 /// PHOSPHO2-KLHL23	2.54363754375865e-05
213008_at	FANCI	2.56587549691871e-05
243368_at	---	2.6503758382924e-05
233048_at	RP11-38L15.2	2.66593635261012e-05
205427_at	ZNF354A	2.67181000525544e-05
209474_s_at	ENTPD1	2.86097686263354e-05
231938_at	SGOL1	2.92824165832972e-05
219313_at	GRAMD1C	2.95370097450854e-05
1558791_at	FIRRE	2.97488642914281e-05
212556_at	SCRIB	3.12191793786235e-05
202226_s_at	CRK	3.19891001135926e-05
205739_x_at	ZNF107	3.27080817564993e-05
221780_s_at	DDX27	3.36344178737401e-05
244811_at	PHIP	3.36344178737401e-05
243501_at	ATP5F1	3.46872461371332e-05
235193_at	FAM214A	3.46872461371332e-05
229899_s_at	ZFAS1	3.46872461371332e-05
207620_s_at	CASK	3.46976159429822e-05
202483_s_at	RANBP1	3.4824741741571e-05
212287_at	SUZ12	3.53937126832514e-05
237190_at	BTD	3.56304380157902e-05
214081_at	PLXDC1	3.60260291112891e-05
227164_at	SRSF1	3.62534724738512e-05
219087_at	ASPN	3.63618540556639e-05
224736_at	CCAR1	3.63978118948833e-05
219527_at	MARC2	3.69197320511521e-05
228869_at	SNX20	3.8143359179981e-05
1552680_a_at	CASC5	3.83068006493696e-05
236976_at	FANCA	3.86058316808483e-05
213511_s_at	MTMR1	4.11762015804767e-05
206364_at	KIF14	4.24313887887811e-05
206507_at	ZSCAN12	4.24313887887811e-05
218308_at	TACC3	4.28151969864518e-05
221331_x_at	CTLA4	4.35685248210011e-05
210163_at	CXCL11	4.37090590320125e-05
212621_at	TMEM194A	4.37090590320125e-05
223854_at	PCDHB10 /// PCDHB9	4.40781132051095e-05
229390_at	FAM26F	4.64172933083192e-05
65493_at	HEATR6	4.75301030742729e-05
237246_at	---	5.01891208347611e-05
242890_at	---	5.01891208347611e-05
201271_s_at	RALY	5.01891208347611e-05
204288_s_at	SORBS2	5.01891208347611e-05
40829_at	WDTC1	5.01891208347611e-05
204213_at	PIGR	5.05584183529719e-05
229433_at	RBM26	5.0989244653739e-05
218987_at	ATF7IP	5.41533027582891e-05
1556706_at	---	5.44892458204452e-05
204559_s_at	LSM7	5.49482877020274e-05
239657_x_at	FOXO6	5.49772298429221e-05
207509_s_at	LAIR2	5.49772298429221e-05
232859_s_at	MAGI1	5.53278081662904e-05
206420_at	IGSF6	5.58664981813811e-05
227977_at	ZADH2	5.59141996134218e-05
209495_at	CEP250	5.71385779084139e-05
236682_at	---	5.8408123345548e-05
210752_s_at	MLX	6.50754273867116e-05
231843_at	DDX55	6.53641030148806e-05
236341_at	CTLA4	6.54218822935823e-05
202813_at	TARBP1	6.54218822935823e-05
244189_at	TTC28-AS1	6.73859087837528e-05
222633_at	TBL1XR1	6.75159720291307e-05
236548_at	GIPC2	6.84553973918974e-05
229543_at	RP1-93H18.6	6.96102629052803e-05
228464_at	---	7.17598117140581e-05
211946_s_at	PRRC2C	7.2149813558279e-05
221511_x_at	CCPG1 /// DYX1C1-CCPG1	7.2315745524482e-05
229958_at	CLN8	7.2315745524482e-05
228607_at	OAS2	7.2315745524482e-05
1554406_a_at	CLEC7A	7.27417648237328e-05
1553099_at	TIGD1	7.3224478922731e-05
210774_s_at	NCOA4	7.42839598396654e-05
201334_s_at	ARHGEF12	7.4663211676693e-05
229731_at	FOXS1	7.47748996651607e-05
205114_s_at	CCL3 /// CCL3L1 /// CCL3L3	7.60493583481811e-05
1554973_a_at	ZBTB26	7.60493583481811e-05
204858_s_at	TYMP	7.74969735709168e-05
205530_at	ETFDH	7.75098075175257e-05
213363_at	CA5BP1	7.86073666110399e-05
208050_s_at	CASP2	7.86073666110399e-05
205284_at	URB2	7.91021958338357e-05
236345_at	TBXAS1	8.05740471748645e-05
227517_s_at	GAS5 /// SNORD44 /// SNORD47 /// SNORD74 /// SNORD76 /// SNORD77 /// SNORD79 /// SNORD80 /// SNORD81	8.09873330988498e-05
1556676_a_at	RP11-425D10.10	8.3600925335613e-05
213090_s_at	TAF4	8.3967037890376e-05
238670_at	RAD18	8.44639119144484e-05
230111_at	---	8.50057049719406e-05
211456_x_at	MT1HL1	8.58851748547473e-05
236501_at	---	8.67687369535157e-05
227718_at	MIR4657 /// PURB	8.88276606294461e-05
229268_at	OTULIN	8.88276606294461e-05
211977_at	GPR107	8.92158986813532e-05
232484_at	---	9.13584046567567e-05
212303_x_at	KHSRP	9.26410033556125e-05
201584_s_at	DDX39A	9.27077362265853e-05
203905_at	PARN	9.46505330263227e-05
239169_at	RDM1	9.46505330263227e-05
223642_at	ZIC2	9.46505330263227e-05
204267_x_at	PKMYT1	9.46975540333091e-05
205909_at	POLE2	9.46975540333091e-05
208581_x_at	MT1X	9.58870829881821e-05
218680_x_at	HYPK /// MIR1282 /// SERF2 /// SERF2-C15ORF63	9.66858779893102e-05
1555262_a_at	MAGI1	0.000101372577191306
212111_at	STX12	0.000104110622300647
211122_s_at	CXCL11	0.000105266687996214
211453_s_at	AKT2	0.000107632120221341
221319_at	PCDHB8	0.000107632120221341
210992_x_at	FCGR2C	0.000114118847237067
1560741_at	SNRPN /// SNURF	0.000114118847237067
230830_at	SLC51B	0.000114327623331868
210895_s_at	CD86	0.000115249273900932
214512_s_at	SUB1	0.000116658034160666
221058_s_at	CKLF	0.000119097894566872
239843_at	RIT1	0.000121291022230835
201731_s_at	TPR	0.000121291022230835
227392_at	NISCH	0.000131177686149389
225857_s_at	SNHG17	0.000131177686149389
219540_at	ZNF267	0.000131533457456014
201853_s_at	CDC25B	0.00013158505097923
226294_x_at	FAM91A1	0.000132790575184023
229391_s_at	FAM26F	0.000133078344553502
1559597_at	---	0.000134596634182194
206513_at	AIM2	0.000134596634182194
221658_s_at	IL21R	0.000134596634182194
203408_s_at	SATB1	0.000135078528463231
1556123_a_at	RAB11B-AS1	0.000135462514925572
232800_at	---	0.000135727162852191
243136_at	GINS2	0.000135727162852191
210034_s_at	RPL5 /// SNORD21	0.000135727162852191
237469_at	TOP2A	0.000135727162852191
214806_at	BICD1	0.000140034805469669
229305_at	CENPU	0.000140034805469669
212072_s_at	CSNK2A1	0.000141438499460013
228439_at	BATF2	0.000143296091829498
219490_s_at	DCLRE1B	0.000143296091829498
207536_s_at	TNFRSF9	0.000144022526936708
208030_s_at	ADD1	0.000144363105500273
222889_at	DCLRE1B	0.00014611835165531
233746_x_at	HYPK /// MIR1282 /// SERF2 /// SERF2-C15ORF63	0.00014611835165531
219595_at	ZNF26	0.00014611835165531
207331_at	CENPF	0.000149569150967137
222449_at	PMEPA1	0.000149569150967137
201663_s_at	SMC4	0.000149569150967137
204649_at	TROAP	0.000149569150967137
214766_s_at	AHCTF1	0.000150620148182044
228528_at	MIR29B2 /// MIR29C	0.000152155948962516
224725_at	MIB1	0.000152719118466421
1559007_s_at	CTD-2124B8.2	0.000154959676374692
211689_s_at	TMPRSS2	0.000156809873494828
214742_at	CEP131	0.000159970259611587
219105_x_at	ORC6	0.000159970259611587
212022_s_at	MKI67	0.00016123110203789
201755_at	MCM5	0.000162867790399355
1557129_a_at	FAM111B	0.000163099408583701
208496_x_at	HIST1H3G	0.000165169974040311
212326_at	VPS13D	0.000165716246269181
232265_at	ATXN7L1	0.000169085286435583
204098_at	RBMX2	0.000170222384360562
213279_at	DHRS1	0.00017114296875868
204886_at	PLK4	0.000172612135580762
204769_s_at	TAP2	0.000173043083733973
218191_s_at	LMBRD1	0.000176023738356334
237127_at	---	0.00017774768840474
224859_at	CD276	0.00017774768840474
216834_at	RGS1	0.000178211882419991
210236_at	PPFIA1	0.00017883563336627
230076_at	PITPNM3	0.000180174832655852
242481_at	---	0.000185375483271293
200875_s_at	MIR1292 /// NOP56 /// SNORD110 /// SNORD57 /// SNORD86	0.000189738123705876
219363_s_at	MTERF3	0.000189738123705876
210022_at	PCGF1	0.000189738123705876
204146_at	RAD51AP1	0.000191428736415256
214221_at	ALMS1	0.000192162109203166
204244_s_at	DBF4	0.000192162109203166
1558750_a_at	ARHGAP11B /// LOC100288637	0.000193895425209148
222640_at	DNMT3A	0.000202565145593276
205811_at	POLG2	0.000207469593396046
204354_at	POT1	0.000210935248821099
209449_at	LSM2	0.000211463702845966
242161_at	---	0.00021533197160116
212247_at	NUP205	0.00021533197160116
221913_at	SIRT3	0.00021533197160116
238477_at	KIF1C	0.000216719208779132
212021_s_at	MKI67	0.000216719208779132
206724_at	CBX4	0.000217651919865535
214770_at	MSR1	0.000217651919865535
229625_at	GBP5	0.000218471739869875
225037_at	SLC35C2	0.000218471739869875
225703_at	FBRSL1	0.000220986061227796
206533_at	CHRNA5	0.000223714600092886
227981_at	CYB561D1	0.000223714600092886
1553979_at	ZNF121	0.000224192116240371
203527_s_at	APC	0.000224303454058185
222204_s_at	RRN3	0.000224429212118269
217884_at	NAT10	0.000230922402078191
205046_at	CENPE	0.000231686900288815
221636_s_at	MARC2	0.000231686900288815
238496_at	WHSC1L1	0.000233194354838514
232782_at	---	0.000233454504516149
206574_s_at	PTP4A3	0.000234198731146066
203956_at	MORC2	0.00023750574600952
204326_x_at	MT1X	0.00023913003197834
212766_s_at	ISG20L2	0.000242964800218641
224753_at	CDCA5	0.000246616211521965
242445_at	FGD4	0.000246616211521965
34260_at	TELO2	0.000246616211521965
215497_s_at	WDTC1	0.000246616211521965
235962_at	AZI2	0.000253312575765832
229668_at	---	0.000254936661122342
203692_s_at	E2F3	0.000254936661122342
234863_x_at	FBXO5	0.000257039902457238
223767_at	GPR84	0.000258510845487858
1555762_s_at	RBM15	0.000258565412688351
226032_at	CASP2	0.000260333941130611
207547_s_at	FAM107A	0.000260333941130611
205339_at	STIL	0.000260641445236704
243262_at	---	0.000260670653851848
201555_at	MCM3	0.000260670653851848
238515_at	NUDT16	0.000260670653851848
209433_s_at	PPAT	0.000260670653851848
221951_at	TMEM80	0.000260670653851848
219593_at	SLC15A3	0.000261509719428249
229802_at	WISP1	0.000263592224007238
212539_at	CHD1L	0.000264633914059446
239377_at	EIF1AD	0.000264633914059446
1556851_at	RP11-700H6.1	0.000266311107544355
228230_at	HELZ2	0.000269486495557048
208795_s_at	MCM7	0.000269486495557048
214330_at	ATPAF2	0.000270497065015298
216095_x_at	MTMR1	0.000274690292583292
213878_at	PYROXD1	0.000280124420248679
239159_at	GOSR2	0.000280597529027064
219502_at	NEIL3	0.000283407733649382
209171_at	ITPA	0.000292129371683002
217557_s_at	CPM	0.000293757341394147
211714_x_at	TUBB	0.000293757341394147
230422_at	FPR3	0.000300521842417056
218427_at	SDCCAG3	0.000300521842417056
204946_s_at	TOP3A	0.000301375592226195
205881_at	ZNF74	0.000305585962537578
236665_at	CCDC18	0.000305906478635988
215693_x_at	DDX27	0.000306328654364967
204235_s_at	GULP1	0.000306328654364967
218460_at	HEATR2	0.000306328654364967
226626_at	THOC2	0.000306328654364967
218064_s_at	AKAP8L	0.00032050564672052
205053_at	PRIM1	0.000320884011442059
225075_at	PDRG1	0.000321721228554186
229610_at	CKAP2L	0.00032520685213135
202153_s_at	NUP62	0.000329956250769385
204728_s_at	WDHD1	0.000330181984401878
1553252_a_at	BRWD3	0.000332479154161293
204167_at	BTD	0.000332479154161293
226754_at	ZNF251	0.00033358507251652
207020_at	HSF2BP	0.000337925193189571
49679_s_at	MMP24-AS1	0.000348281289345081
1553232_at	RMDN2	0.000348281289345081
208130_s_at	TBXAS1	0.000348427322076157
215110_at	LOC100288974 /// MBL1P	0.000349532208894115
228281_at	DDIAS	0.000349880784977329
1569030_s_at	NUB1	0.000349880784977329
236992_at	---	0.000356055585020351
203561_at	FCGR2A	0.000356055585020351
203347_s_at	MTF2	0.000356055585020351
204432_at	SOX12	0.000356055585020351
242052_at	---	0.000357062395613164
209667_at	CES2	0.000358474604290913
202307_s_at	TAP1	0.000358474604290913
215987_at	RAPGEF2	0.000359537958426396
233445_at	---	0.000361296703591463
240242_at	---	0.000361603757893247
218115_at	ASF1B	0.000366534621859444
219815_at	GAL3ST4	0.000366606859323637
235039_x_at	LIN9	0.000366606859323637
219434_at	TREM1	0.000366606859323637
226417_at	RHOB	0.000366802711593291
219740_at	VASH2	0.000370850398243131
209832_s_at	CDT1	0.000378145352929004
213007_at	FANCI	0.000378145352929004
209680_s_at	KIFC1	0.000378145352929004
233191_at	RUFY2	0.000378145352929004
227047_x_at	ZBTB4	0.000378145352929004
216788_at	ZNF443	0.000384100748526669
223501_at	TNFSF13B	0.000384894063395083
217301_x_at	RBBP4	0.00039201933267185
234939_s_at	PHF12	0.000395297411957188
AFFX-CreX-3_at	---	0.000396009526900582
207712_at	BAGE	0.000396009526900582
241414_at	ANKRD10	0.000400228159820622
216262_s_at	TGIF2	0.000403382236764964
225024_at	RPRD1B	0.000406927925592859
209106_at	NCOA1	0.000410944710576959
203046_s_at	TIMELESS	0.000411957364368302
1557143_at	CSMD2	0.000414654663475604
223363_at	PSMG3	0.000419010109087069
203052_at	C2	0.00041960984177572
235458_at	HAVCR2	0.00041960984177572
200655_s_at	CALM1 /// CALM2 /// CALM3	0.000421504208769883
202317_s_at	UBE4B	0.000423422362351924
218432_at	FBXO3	0.00042915601359498
200928_s_at	RAB14	0.000430136448344197
232065_x_at	CENPL	0.000433861288205715
1553991_s_at	LOC101928274 /// VSIG10	0.00044020112447467
213905_x_at	BGN	0.000445873637581283
208114_s_at	ISG20L2	0.000445873637581283
213660_s_at	TOP3B	0.000448843146913959
231188_at	ZSCAN2	0.000449210599413025
218593_at	RBM28	0.000452636656905651
235591_at	SSTR1	0.000460488776952314
225473_at	SOGA1	0.000461310526696295
215648_at	---	0.000468732049159832
220223_at	ATAD5	0.000468732049159832
204531_s_at	BRCA1	0.000468732049159832
218473_s_at	COLGALT1	0.000468732049159832
216237_s_at	MCM5	0.000468732049159832
228799_at	NCK1-AS1	0.000468732049159832
209026_x_at	TUBB	0.000468732049159832
235276_at	EPSTI1	0.000470556618543581
564_at	GNA11	0.000471525045633606
235429_at	EIF3E	0.000474217970557179
201589_at	SMC1A	0.000484787587516269
236462_at	---	0.000489413428616501
203093_s_at	TIMM44	0.000489831461769365
222225_at	RPL23AP53	0.000498559354471074
228401_at	ATAD2	0.000500020575180611
219286_s_at	RBM15	0.000500020575180611
216336_x_at	MT1E	0.000500520645720425
219202_at	RHBDF2	0.000500520645720425
227470_at	ZNF48	0.000501634890861342
218874_s_at	ATAT1	0.000518186931906774
224918_x_at	MGST1	0.000518822148827696
233436_at	MTBP	0.000518822148827696
230966_at	IL4I1	0.000519572399624912
202080_s_at	TRAK1	0.000521425062723234
201558_at	RAE1	0.000525027143948036
219644_at	CEP83	0.000525146231367723
211498_s_at	NKX3-1	0.000527286068380569
207779_at	---	0.00052988190052012
211794_at	FYB	0.00052988190052012
221206_at	PMS2 /// PMS2CL	0.00052988190052012
203658_at	SLC25A20	0.00052988190052012
205099_s_at	CCR1	0.000532303757165267
1555878_at	RPS24	0.000533163101873759
224468_s_at	C19orf48 /// SNORD88C	0.00053777262960103
236656_s_at	LOC100288911	0.000538038005076803
223315_at	NTN4	0.000538038005076803
221730_at	COL5A2	0.000548140115663569
244411_at	LOC100507316	0.000553276436615624
234362_s_at	CTLA4	0.000560210840178671
239715_at	---	0.000560393661183517
1570623_at	RP11-96K19.4	0.000560393661183517
201261_x_at	BGN	0.000560555573614348
218875_s_at	FBXO5	0.000564594063986737
78383_at	TOPORS-AS1	0.000565019793221923
212898_at	TTI1	0.000587753715647766
201092_at	RBBP7	0.000600731181403989
209523_at	TAF2	0.000601325609883584
227587_at	KRI1	0.000601552225057032
220146_at	TLR7	0.00060438965176194
223700_at	MND1	0.0006063179419243
213856_at	CD47	0.00060760966501109
224475_at	---	0.000608755474658581
241224_x_at	DSCR8	0.000608755474658581
218991_at	HEATR6	0.000608755474658581
230522_s_at	ARHGEF39	0.000609308108302824
238908_at	---	0.000615065496080781
202979_s_at	CREBZF	0.000615065496080781
209431_s_at	PATZ1	0.000615065496080781
1555004_a_at	RBL1	0.000616191888833927
204248_at	GNA11	0.000619164038971922
208868_s_at	GABARAPL1	0.000619567173245792
227350_at	HELLS	0.000623037347040985
243565_at	CCDC150	0.000623100884662125
202954_at	UBE2C	0.000625669319303192
216870_x_at	DLEU2	0.000627837191648498
211887_x_at	MSR1	0.000631338875044622
202404_s_at	COL1A2	0.00063323520228363
221824_s_at	MARCH8	0.00063323520228363
234995_at	SPICE1	0.00063517891137635
226956_at	MTMR3	0.00063534399470219
219629_at	FAM118A	0.000638723436375097
1556643_at	LOC100507535	0.000640533743140022
46947_at	GNL3L	0.000663922266402243
230021_at	TICRR	0.000663922266402243
91684_g_at	EXOSC4	0.000672808596707001
203878_s_at	MMP11	0.000672808596707001
1554285_at	HAVCR2	0.00067662721016112
208059_at	CCR8	0.000677617547420332
222600_s_at	UBA6	0.000680995065267516
212250_at	MTDH	0.000682254448270819
214061_at	TBC1D31	0.000682254448270819
239690_at	---	0.000690442720485805
215509_s_at	BUB1	0.000690442720485805
218873_at	GON4L	0.00069837264452312
224391_s_at	SIAE	0.00069837264452312
240946_at	---	0.000703584725563622
226936_at	CENPW	0.000706544971584048
240107_at	---	0.000709440864386907
235054_at	NUDT16	0.000712190372708612
1557985_s_at	CEP78	0.000714721520792579
204126_s_at	CDC45	0.000715192042670138
218331_s_at	FAM208B	0.000715192042670138
221876_at	ZNF783	0.000717502234071224
223861_at	HORMAD1	0.000724185182274297
226552_at	IER5L	0.000724185182274297
229700_at	ZNF738	0.000741992121114692
203229_s_at	CLK2	0.00075202590971128
208368_s_at	BRCA2	0.000752042457668068
239219_at	AURKB	0.000755382150565124
241996_at	---	0.00076393981935658
224807_at	GRAMD1A	0.000765588287200638
217885_at	IPO9	0.000766318468933086
211851_x_at	BRCA1	0.000766761110288761
1556988_s_at	CHD1L	0.00076710484646734
209596_at	MXRA5	0.00076710484646734
206550_s_at	NUP155	0.00076710484646734
204318_s_at	GTSE1	0.000771532399915604
201377_at	UBAP2L	0.0007732850467076
229280_s_at	CASC15	0.000778045698891315
241942_at	PXDNL	0.00078204004741253
228254_at	STAM2	0.000788456170221747
231736_x_at	MGST1	0.000802599625033618
221698_s_at	CLEC7A	0.00081069128836594
220788_s_at	IRF9 /// RNF31	0.000811126439243772
1554887_at	LOC101927746	0.000814411661287755
226434_at	PPP1R35	0.000821945343217506
221741_s_at	YTHDF1	0.000822040029852
210354_at	IFNG	0.000833176833462666
244417_at	---	0.000838128497408396
225625_at	ALKBH2	0.000839681874414159
204822_at	TTK	0.000840769346479912
230246_at	PLAC9	0.000841629322636264
236202_at	---	0.00084597157729271
238581_at	GBP5	0.000846221538193504
213553_x_at	APOC1	0.000851868186744791
227745_at	RNF139-AS1	0.000853472950290899
228292_at	---	0.000863593958739589
244065_at	CNTNAP3 /// CNTNAP3B	0.000863912084294229
231895_at	SASS6	0.000865048141429656
206341_at	IL2RA	0.000865460934992904
202261_at	VPS72	0.00086741509047091
244795_at	UQCC1	0.00087036651296664
220785_at	UTS2	0.000871727983424082
202311_s_at	COL1A1	0.000871862090441147
226741_at	SLC12A6	0.00087524620490427
204530_s_at	TOX	0.000880264483540003
210656_at	EED	0.00088775923298071
223918_at	ACSL6	0.000891226962210135
217732_s_at	ITM2B	0.000891269934409829
210971_s_at	ARNTL	0.000891537807173692
228571_at	RBAK	0.000891537807173692
224978_s_at	USP36	0.000891537807173692
1569107_s_at	ZFP69	0.000891537807173692
225926_at	VTI1B	0.000899924325260833
1558762_a_at	ZNF789	0.000899924325260833
228415_at	AP1S2	0.000909293129097364
203345_s_at	MTF2	0.000909293129097364
228286_at	GEN1	0.000914223442183435
235648_at	ZNF567	0.000916799462433605
239936_at	DLEU2 /// MIR15A	0.000917118500710883
220840_s_at	C1orf112	0.000917841477510353
219193_at	WDR70	0.000917841477510353
241068_at	IGSF6	0.000920891667067762
219588_s_at	NCAPG2	0.000920891667067762
218708_at	NXT1	0.000920891667067762
242326_at	COL22A1	0.000922599392203346
213805_at	ABHD5	0.00092266882172696
203755_at	BUB1B	0.000925092828808563
207003_at	GUCA2A	0.000925092828808563
214540_at	HIST1H2BO	0.000925866194593577
1560739_a_at	---	0.00092665484185174
205056_s_at	GPR162	0.00092665484185174
226446_at	HES6	0.000929475998738436
203564_at	FANCG	0.000930127999540926
209018_s_at	PINK1	0.000930127999540926
228920_at	ZNF260	0.000930127999540926
236285_at	KLHDC7B	0.0009439703240576
204913_s_at	SOX11	0.0009439703240576
210001_s_at	SOCS1	0.000945446765699904
227249_at	NDE1	0.000959605991695308
214427_at	NOP2	0.000961518398268484
1552394_a_at	ENTHD1	0.000972768766035414
209056_s_at	CDC5L	0.000973249009517889
234998_at	RAB11A	0.000974163713209145
1555032_at	RGS12	0.000976067324475134
227926_s_at	NBPF20	0.000992143125396723
237285_at	SORBS2	0.000995959730448829
228298_at	PCED1B	0.000996039099404546
1556287_a_at	---	0.000998495512883238
204170_s_at	CKS2	0.000998495512883238
208012_x_at	SP110	0.000998495512883238
206669_at	GAD1	0.00100090928785983
40562_at	GNA11	0.00100660231234893
205019_s_at	VIPR1	0.00100752073502348
206461_x_at	MT1H	0.00100778279881349
221640_s_at	PIDD1	0.00100778279881349
219299_at	TRMT12	0.00100778279881349
225879_at	TSEN54	0.00100778279881349
230847_at	WRNIP1	0.00101161370451109
213418_at	HSPA6	0.00102518781223751
218882_s_at	WDR3	0.00102802314106302
242135_at	LOC101930288 /// LOC101930531	0.00102923210328086
221729_at	COL5A2	0.00103720959483767
214060_at	SSBP1	0.00103720959483767
213935_at	ABHD5	0.00104320190492405
203495_at	LRRC14	0.00104707678566282
225810_at	MTMR10	0.00104815454772233
225366_at	PGM2	0.00105750312168678
209734_at	NCKAP1L	0.00106854148962565
239041_at	HIST1H2AK	0.00107071707884937
238531_x_at	---	0.0010726963572977
226426_at	ADNP	0.00107678143554914
220301_at	CCDC102B	0.00108343124317131
212825_at	PAXIP1	0.00108343124317131
223220_s_at	PARP9	0.00108514347930873
1555097_a_at	PTGFR	0.00108514347930873
207130_at	ZMYND8	0.00108514347930873
205146_x_at	APBA3	0.00108624178445028
240176_at	RP11-803D5.4	0.00109883657971305
235810_at	ZNF182	0.00109955150414468
228859_at	ZGRF1	0.00110103137547998
229134_at	VANGL1	0.00110254252050429
239376_at	DCLRE1C	0.00111810100124058
222680_s_at	DTL	0.00111810100124058
203693_s_at	E2F3	0.00111810100124058
206857_s_at	FKBP1B	0.00111810100124058
201422_at	IFI30 /// PIK3R2	0.00111901130696131
226828_s_at	HEYL	0.00112110388006337
238759_at	CCDC88A	0.00112110734430527
219512_at	DSN1	0.00113125659848521
230516_at	BC065766 /// MALSU1	0.0011321178602413
226151_x_at	CRYZL1	0.00113441362068302
204835_at	POLA1	0.00113441362068302
1552584_at	IL12RB1	0.00113456472893811
226648_at	HIF1AN	0.0011460453004744
1565898_at	METTL15	0.0011460453004744
202911_at	MSH6	0.0011460453004744
225156_at	ELOF1	0.00115472728327681
218715_at	UTP6	0.00115479073025765
1554721_a_at	TAF2	0.0011638543071544
214743_at	CUX1	0.00117135568331008
201007_at	HADHB	0.00117194736705344
232780_s_at	ZNF691	0.00117863850604558
202344_at	HSF1	0.00117867069790084
224871_at	TPRG1L	0.00118265302548781
201970_s_at	NASP	0.0011865704935311
217104_at	ST20	0.0011865704935311
40465_at	DDX23	0.00119627252694023
215913_s_at	GULP1	0.00120911382145836
1555325_s_at	ZNF26	0.00121548753436774
214185_at	KHDRBS1	0.00121876337392926
207746_at	POLQ	0.00122143839022832
208632_at	RNF10	0.00122618729527384
209128_s_at	SART3	0.00122761521444337
219004_s_at	MIS18A	0.0012315621368431
227980_at	ZNF322	0.00123187817936919
222156_x_at	CCPG1 /// DYX1C1-CCPG1	0.00123816742480582
1559051_s_at	MB21D1	0.00123816742480582
1560556_a_at	PLEKHA8	0.00123957333017583
228873_at	COL22A1	0.00124310838471841
218105_s_at	MRPL4	0.00125145953106767
206200_s_at	ANXA11	0.0012516677004743
229449_at	CTA-445C9.15	0.00128750856948313
229337_at	USP2	0.00128750856948313
228943_at	MAP6	0.00128924670691804
232732_at	LOC100652999	0.00128930150307342
214756_x_at	PMS2P1	0.00129270369893921
227417_at	MARC2	0.00130038904079503
224387_at	COMMD5	0.00130427941073544
226503_at	LOC101929336 /// RIF1	0.00130427941073544
209054_s_at	WHSC1	0.00130427941073544
1557139_at	DDX11-AS1	0.00131656988768757
218355_at	KIF4A	0.00131656988768757
242798_at	LINC01424	0.00131656988768757
211475_s_at	BAG1	0.00132140012053545
201440_at	DDX23	0.00132473718007305
241127_at	---	0.00133441795031052
239010_at	DUXAP10	0.00133441795031052
1558600_a_at	---	0.00133579594115846
241815_at	---	0.00133579594115846
214700_x_at	LOC101929336 /// RIF1	0.00133835435673355
220723_s_at	CWH43	0.00134357224968737
236615_at	---	0.00134600101136571
236706_at	LYG1	0.00134770439267202
203061_s_at	MDC1	0.00134854485851839
201091_s_at	CBX3	0.00134894609896155
200593_s_at	HNRNPU	0.00135157977650316
1555756_a_at	CLEC7A	0.00136320501663325
201292_at	TOP2A	0.00136320501663325
235821_at	WISP1	0.00137120307167494
237856_at	RAP1GDS1	0.00138543918058265
209019_s_at	PINK1	0.00138601713808745
235228_at	CCDC85A	0.0013879018041426
205988_at	CD84	0.00141371260968917
219027_s_at	MYO9A	0.00141818826164639
231882_at	AP000525.9	0.00142516431173147
205167_s_at	CDC25C	0.00142516431173147
1558290_a_at	MIR1204 /// PVT1	0.00142516431173147
222848_at	CENPK	0.00143160435124516
218905_at	INTS8	0.00143536190293769
202095_s_at	BIRC5	0.00144392873598986
220085_at	HELLS	0.0014615988162432
225697_at	CDK12	0.00146159937536551
228591_at	TNRC6C	0.00146159937536551
223387_at	ZFYVE1	0.00146159937536551
231726_at	PCDHB14	0.00146638147170614
212689_s_at	KDM3A	0.00147454358202523
226854_at	MTG2	0.00147463710969808
218631_at	AVPI1	0.00148148318003031
226606_s_at	MTG2	0.00148148318003031
207828_s_at	CENPF	0.00150005048761816
214679_x_at	GNA11	0.00150530214391072
228727_at	ANXA11	0.00152021984219426
204914_s_at	SOX11	0.00152925217231915
235735_at	TNFSF8	0.00152925217231915
200037_s_at	CBX3	0.00153270636226841
218579_s_at	DHX35	0.00153459086978162
240552_at	---	0.00154561553855508
205742_at	TNNI3	0.00155069184636334
211713_x_at	KIAA0101	0.00155179654570493
227898_s_at	ZFP41	0.00155179654570493
217888_s_at	ARFGAP1	0.00155461610350228
214467_at	GPR65	0.00156335036935226
207351_s_at	SH2D2A	0.00156335036935226
213565_s_at	SMAD6	0.00156335036935226
212461_at	AZIN1	0.00156433180314071
210776_x_at	TCF3	0.00156596312886185
224828_at	CPEB4	0.00156766791303041
239975_at	HLA-DPB2	0.00156969789472857
225771_at	AP1G1	0.00157344098411408
203554_x_at	PTTG1	0.00157344098411408
201418_s_at	SOX4	0.00157344098411408
213334_x_at	HAUS7	0.0015807468297115
208924_at	RNF11	0.0015807468297115
229886_at	C5orf34	0.00159288344762425
213591_at	ALDH7A1	0.001593570085135
215774_s_at	---	0.00160666121801743
224010_at	ANAPC11	0.00160666121801743
225452_at	MED1	0.00160666121801743
203155_at	SETDB1	0.00160666121801743
1560354_at	CTD-2083E4.4	0.00161223839562675
231965_at	PCED1A	0.00161223839562675
218426_s_at	RNF216	0.00161223839562675
225963_at	KLHL42	0.001628121653713
208580_x_at	HIST1H4A /// HIST1H4B /// HIST1H4C /// HIST1H4D /// HIST1H4E /// HIST1H4F /// HIST1H4H /// HIST1H4I /// HIST1H4J /// HIST1H4K /// HIST1H4L /// HIST2H4A /// HIST2H4B /// HIST4H4	0.00163387585877798
219530_at	PALB2	0.00163387585877798
225169_at	INTS4	0.00163906714399639
237864_at	---	0.00165299380319976
210371_s_at	RBBP4	0.00165299380319976
211190_x_at	CD84	0.00165745224314414
224308_s_at	INTS2	0.00165745224314414
208974_x_at	KPNB1	0.00165745224314414
210135_s_at	SHOX2	0.00165745224314414
206025_s_at	TNFAIP6	0.00165745224314414
208393_s_at	RAD50	0.00166338081699606
231518_at	LINC00922	0.00166475393828268
220041_at	PIGZ	0.00167206836755249
237171_at	---	0.00167411990462085
226742_at	SAR1B	0.00168411888090448
222482_at	SSBP3	0.00168411888090448
1559707_at	---	0.00169059884521582
1566779_at	---	0.00169059884521582
1559006_at	CTD-2124B8.2	0.00169582491039901
212436_at	TRIM33	0.00169582491039901
223774_at	SNHG12 /// SNORA16A /// SNORA44 /// SNORA61	0.00171105111225354
222394_at	PDCD6IP	0.00171150484761392
221677_s_at	DONSON	0.00171278965369122
220490_at	SERINC2	0.00171278965369122
224206_x_at	MYNN	0.00171692964339072
239347_at	---	0.00171694154775498
219177_at	BRIX1	0.00171694154775498
218585_s_at	DTL	0.00171694154775498
218984_at	PUS7	0.00171694154775498
204064_at	THOC1	0.00171694154775498
241387_at	---	0.00172016642509469
58696_at	EXOSC4	0.00172016642509469
1558588_at	LINC00869 /// LOC100996741	0.00172016642509469
206026_s_at	TNFAIP6	0.00172016642509469
242978_x_at	---	0.00172325861811592
204994_at	MX2	0.00173662258765919
221600_s_at	AAMDC	0.00173790646659879
226559_at	IER5L	0.00173790646659879
218487_at	ALAD	0.00174079721693651
205685_at	CD86	0.00174079721693651
228569_at	PAPOLA	0.00174928149493557
201592_at	EIF3H	0.00175214004021534
205859_at	LY86	0.00175214004021534
219574_at	MARCH1	0.00175214004021534
219258_at	TIPIN	0.00175214004021534
212251_at	MTDH	0.00176108681610138
1552846_s_at	RAB42	0.00176251557420013
223502_s_at	TNFSF13B	0.00177350870518411
213944_x_at	GNA11	0.00177592958320598
229558_at	KNOP1	0.00178042782462142
230952_at	RP11-426C22.5	0.00178113446525721
232375_at	---	0.00178219128331363
235513_at	---	0.00178219128331363
1555243_x_at	C8orf59	0.00178219128331363
208822_s_at	DAP3	0.00178219128331363
228868_x_at	CDT1	0.00178381698182201
220203_at	BMP8A	0.00178402853010064
240232_at	---	0.00179600334019825
223274_at	TCF19	0.00180091046030987
219306_at	KIF15	0.00180444452680711
224320_s_at	MCM8	0.00182260751573097
244640_at	ZNF850	0.00182981153127485
1552937_s_at	ATRIP /// TREX1	0.0018305147548706
238767_at	---	0.00184138083135998
204883_s_at	HUS1	0.00185138223132717
235956_at	KIAA1377	0.00185138223132717
209434_s_at	PPAT	0.00186866695712696
1566472_s_at	LOC100996506 /// RETSAT	0.00186873580550074
218039_at	NUSAP1	0.00186873580550074
201773_at	ADNP	0.00187817868477477
242475_at	---	0.00188210280555612
232146_at	NDUFC1	0.0018882811288644
209473_at	ENTPD1	0.00190166622886455
222071_s_at	SLCO4C1	0.00190166622886455
204510_at	CDC7	0.00190645394365706
234630_at	---	0.00194660261546647
218721_s_at	C1orf27	0.00195939657919094
1553983_at	DTYMK	0.00195939657919094
201792_at	AEBP1	0.00196272480066095
206348_s_at	PDK3	0.00196272480066095
218968_s_at	ZFP64	0.00196272480066095
202888_s_at	ANPEP	0.00196836501487287
242560_at	FANCD2	0.00196836501487287
219971_at	IL21R	0.00196836501487287
229544_at	RP11-391M1.4	0.00196836501487287
202705_at	CCNB2	0.00196907566623163
213811_x_at	TCF3	0.00196907566623163
237289_at	CREB1	0.00197593336086103
222825_at	OTUD6B	0.00197593336086103
236905_at	RP5-1068B5.3	0.0019766930825272
237753_at	IL21R	0.00197690489601713
204353_s_at	POT1	0.00198218062620216
220843_s_at	DCAF13	0.00198322738745704
33132_at	CPSF1 /// MIR1234 /// MIR6849 /// MIR939	0.00199164181892828
1558599_at	---	0.00200877529416491
239551_at	---	0.00200877529416491
224185_at	RP11-199F11.2	0.00200877529416491
206838_at	TBX19	0.00200877529416491
205288_at	CDC14A	0.00201149702756932
229879_at	ASPH	0.00203069663588894
211517_s_at	IL5RA	0.00204239708150101
228069_at	MTFR2	0.00204239708150101
219700_at	PLXDC1	0.00204239708150101
208443_x_at	SHOX2	0.00204239708150101
223883_s_at	STK31	0.00204239708150101
217433_at	TACC1	0.00204239708150101
218016_s_at	LOC101060521 /// POLR3E	0.00204634887500432
201930_at	MCM6	0.00204634887500432
231658_x_at	RP11-4M23.7	0.00205404573026381
224521_s_at	CCDC77	0.0020559081622258
212020_s_at	MKI67	0.00205620445915945
207224_s_at	SIGLEC7	0.00205788619368279
217165_x_at	MT1F	0.00206783558851866
210642_at	CCIN	0.00206903456489738
1557128_at	FAM111B	0.00207747629342139
235385_at	MARCH1	0.00207747629342139
204382_at	NAT9	0.00209358122567004
210416_s_at	CHEK2	0.00211004996094127
204561_x_at	APOC2 /// APOC4 /// APOC4-APOC2	0.00211648154235883
235958_at	PLA2G4F	0.00211648154235883
228341_at	NUDT16	0.00212224021895026
223194_s_at	SLC22A23	0.00212224021895026
210811_s_at	DDX49	0.00212271680831933
1565694_at	DTYMK	0.00212271680831933
204441_s_at	POLA2	0.00212271680831933
216347_s_at	PPP1R13B	0.00212271680831933
204162_at	NDC80	0.0021234606849351
228585_at	ENTPD1	0.00213093602202788
219161_s_at	CKLF /// CKLF-CMTM1	0.0021651816903162
224513_s_at	UBQLN4	0.00218848490041788
214373_at	---	0.00219052421911649
214706_at	ZNF200	0.00219052421911649
217027_x_at	AC004941.5	0.00219428707883334
203284_s_at	HS2ST1	0.00219428707883334
209408_at	KIF2C	0.00219428707883334
212046_x_at	MAPK3	0.00219428707883334
221519_at	FBXW4	0.00219518889031791
206816_s_at	SPAG8	0.00219859125482858
217774_s_at	TRMT112	0.00219859125482858
223427_s_at	EPB41L4B	0.00221379932374507
209762_x_at	SP110	0.00222747542104074
229613_at	RP11-401P9.4	0.00223038510375411
218546_at	C1orf115	0.00225025050303051
215629_s_at	DLEU2 /// DLEU2L /// MIR15A	0.00225025050303051
221254_s_at	PITPNM3	0.00225025050303051
220154_at	DST	0.00226047097793706
224645_at	EIF4EBP2	0.0022692277359249
213730_x_at	TCF3	0.00227800351477183
220063_at	GSTCD	0.00228168027350316
218910_at	ANO10	0.00228973157081951
218739_at	ABHD5	0.00230285548950404
205959_at	MMP13	0.00230285548950404
213227_at	PGRMC2	0.00230285548950404
209452_s_at	VTI1B	0.00230481004836542
209811_at	CASP2	0.00230645611010901
201973_s_at	CCZ1 /// CCZ1B	0.00230645611010901
200959_at	FUS	0.00230645611010901
241429_at	RP11-50E11.3	0.00230645611010901
205480_s_at	UGP2	0.00230645611010901
204042_at	WASF3	0.00230645611010901
203707_at	LINC00921 /// ZNF263	0.0023216432585597
204237_at	GULP1	0.00233713028893001
211191_at	CD84	0.00234254515706546
219890_at	CLEC5A	0.00234584289054068
227920_at	BEND3	0.00235531380465912
1553706_at	HTRA4	0.00235531380465912
1555349_a_at	ITGB2	0.00235531380465912
211786_at	TNFRSF9	0.00235531380465912
218524_at	E4F1	0.00235676077127768
204415_at	IFI6	0.00237048660631947
205483_s_at	ISG15	0.00237048660631947
1555307_at	TTF2	0.00237621388096374
231970_at	AK025117 /// GPATCH2L	0.00238900102228832
214804_at	CENPI	0.0023916442124279
227319_at	KLHL36	0.00239995173839257
1557311_at	---	0.00240267281922073
215326_at	PAK4	0.00241241085590272
211984_at	CALM1 /// CALM2 /// CALM3	0.00243160956087967
204603_at	EXO1	0.00243598431253989
209642_at	BUB1	0.0024397414448816
204103_at	CCL4	0.00244293913953859
223773_s_at	SNHG12 /// SNORA16A /// SNORA44 /// SNORA61	0.00244664963433563
200816_s_at	PAFAH1B1	0.00245614592253504
218296_x_at	MSTO1 /// MSTO2P	0.00246119381495539
212997_s_at	TLK2	0.00248133361298457
229945_at	CYHR1	0.00248240195458731
202452_at	ZER1	0.00248240195458731
1563614_at	MTBP	0.00249193638209861
219328_at	DDX31	0.00251461334763089
225474_at	MAGI1	0.00251461334763089
217762_s_at	RAB31	0.00252894687200174
1562527_at	LOC441666	0.00254057935728166
200957_s_at	SSRP1	0.00254057935728166
236879_at	---	0.00256023100966083
222436_s_at	CHMP3 /// RNF103 /// RNF103-CHMP3	0.00256440373111707
227044_at	CTA-29F11.1	0.00256440373111707
229669_at	LOC440416	0.00256440373111707
203496_s_at	MED1	0.00256440373111707
218745_x_at	TMEM161A	0.00256440373111707
208775_at	XPO1	0.00256440373111707
244631_at	LOC389834	0.00256771190301093
65630_at	TMEM80	0.00256844948074956
208149_x_at	DDX11	0.00259538912313437
209906_at	C3AR1	0.00262734685716632
235856_at	---	0.00262789117337263
219918_s_at	ASPM	0.00262789117337263
236787_at	LOC101928173	0.00262789117337263
1563719_a_at	---	0.00264849914175046
217845_x_at	HIGD1A	0.00266011706130922
216065_at	B3GALT4	0.0026678999376507
208895_s_at	DDX18	0.0026678999376507
200069_at	SART3	0.0026678999376507
206261_at	ZNF239	0.0026678999376507
209624_s_at	MCCC2	0.00267563880323985
220195_at	MBD5	0.00268306523831744
202450_s_at	CTSK	0.00268395967549481
219650_at	ERCC6L	0.00268395967549481
217731_s_at	ITM2B	0.00268395967549481
212520_s_at	SMARCA4	0.00268395967549481
208706_s_at	EIF5	0.00269388051755523
204325_s_at	LOC101930150 /// NF1	0.00269898529443419
209336_at	PWP2	0.00270238472888016
1569681_at	LOC101929378	0.0027213785470776
219623_at	ACTR5	0.00275590414113499
1552542_s_at	TAGAP	0.00277144314436627
208882_s_at	UBR5	0.00277290585861211
230822_at	TMEM61	0.00277695869963139
239979_at	---	0.00278483665714066
241739_at	---	0.00278483665714066
239106_at	CA5BP1	0.00278483665714066
244352_at	CD84	0.00278483665714066
229304_s_at	CENPU	0.00278483665714066
236641_at	KIF14	0.00278483665714066
220420_at	LMAN1L	0.00278483665714066
1557754_at	LOC401068	0.00278483665714066
207063_at	NCRNA00185 /// TTTY14	0.00278483665714066
225711_at	ARL6IP6	0.00279286484885855
211375_s_at	ILF3	0.00279464826592471
244049_at	RP11-422P24.11	0.00279487553588753
206544_x_at	SMARCA2	0.00279487553588753
238895_at	---	0.00279866512348182
207993_s_at	CHP1	0.00279866512348182
219846_at	GON4L	0.00279866512348182
1553709_a_at	PRPF38A	0.00279866512348182
219376_at	ZNF322	0.00279866512348182
201247_at	SREBF2	0.00279884372384989
1557046_x_at	LINC00665	0.00280059449179761
219344_at	SLC29A3	0.00280325740229354
244832_at	---	0.00282780431671106
204972_at	OAS2	0.00282780431671106
238312_s_at	B4GALT3	0.00283765281737266
203654_s_at	COIL	0.00283765281737266
202607_at	NDST1	0.00283765281737266
217477_at	PIP5K1B	0.00283765281737266
212918_at	RECQL	0.00283765281737266
209143_s_at	CLNS1A	0.00287658177610451
231258_at	RP11-489E7.4	0.00287658177610451
1561666_a_at	PSMG3-AS1	0.00289189988198649
205419_at	GPR183	0.00290109045698836
1553194_at	NEGR1	0.00290181732106594
216228_s_at	WDHD1	0.00290181732106594
241705_at	ABCA5	0.0029055959823972
221724_s_at	CLEC4A	0.00291254859134438
1563108_at	ELFN2 /// RP1-63G5.8	0.00292247324473901
215006_at	---	0.00293082351284657
207165_at	HMMR	0.00293467577665976
217834_s_at	SYNCRIP	0.0029407994016572
231412_at	LOC101929709	0.00294684909822365
208462_s_at	ABCC9	0.002984626219194
225465_at	MAGI1	0.00299369143059909
212949_at	NCAPH	0.00299369143059909
213599_at	OIP5	0.00299652089370522
233010_at	---	0.00300849412373327
237025_at	---	0.00300849412373327
202903_at	LSM5	0.00300849412373327
226092_at	MPP5	0.00300849412373327
204068_at	STK3	0.00300849412373327
1569039_s_at	ZNF677	0.00300849412373327
208880_s_at	PRPF6	0.00302672028992741
242548_x_at	ANKRD37	0.0030418351024735
222077_s_at	RACGAP1	0.0030418351024735
240422_at	---	0.00305776310763692
227535_at	EMC7	0.00305776310763692
226553_at	TMPRSS2	0.00305776310763692
230738_at	RP11-196G18.23	0.00306928344861363
214162_at	ASXL3	0.00308592215732511
205006_s_at	NMT2	0.00309510518858125
218014_at	NUP85	0.00309879405716513
223942_x_at	CHST5	0.0031035418910586
209780_at	PHTF2	0.0031035418910586
226215_s_at	KDM2B	0.00311104571483273
1558292_s_at	PIGW	0.00311104571483273
227701_at	CCDC186	0.00311480369425285
208423_s_at	MSR1	0.00311480369425285
213175_s_at	SNRPB	0.00311535242869558
208873_s_at	REEP5	0.00311620947568827
223110_at	KIAA1429	0.00312147190102922
218750_at	TAF1D	0.00312147190102922
203727_at	SKIV2L	0.00312530448839015
1558304_s_at	TSEN54	0.00312908507766721
229999_at	LOC101928747 /// RBMX /// SNORD61	0.00313403471593773
223234_at	MAD2L2	0.00314078877090203
200058_s_at	LOC101929240 /// SNRNP200	0.00314396195727398
217754_at	DDX56	0.00316211497625446
204866_at	JADE3	0.00317501005601103
238975_at	MMAB	0.00317902429879863
223119_s_at	USP47	0.00317902429879863
2028_s_at	E2F1	0.00318292008314855
223096_at	NOP58	0.00319128696048912
204006_s_at	FCGR3A /// FCGR3B	0.00319638506781425
222039_at	KIF18B	0.00319638506781425
209955_s_at	FAP	0.00320081162532814
229551_x_at	ZNF367	0.00320081162532814
222365_at	TBCEL	0.00321945372668624
243260_x_at	XKR6	0.00321945372668624
206575_at	CDKL5	0.00322572708578268
210235_s_at	PPFIA1	0.00322816071439083
237991_at	---	0.00324072926012283
1558373_s_at	---	0.00325944556452402
206262_at	ADH1C	0.00329310671927138
235907_at	TMEM33	0.00329310671927138
222130_s_at	FTSJ2	0.00331704971575241
212488_at	COL5A1	0.00332089913808647
65588_at	SNHG17	0.00332129548563176
218781_at	SMC6	0.00333019146242923
217770_at	PIGT	0.00333391061308933
204416_x_at	APOC1	0.0033402869873527
232860_x_at	RBM41	0.00334424726813992
1557331_at	POLR1B	0.00334562059120051
214079_at	DHRS2	0.00334900555417846
236054_at	RP11-635N19.1	0.00336357690816177
219408_at	PRMT7	0.00336540464914671
232716_at	---	0.00336912947647743
1559861_at	LOC101928099	0.00336912947647743
210950_s_at	FDFT1	0.00336926832462265
235286_at	---	0.0033826248963474
229099_at	C11orf83	0.00338904071210379
233778_at	---	0.00338951069949939
230170_at	OSM	0.00339700592728206
211501_s_at	EIF3B	0.00342602478614737
208733_at	RAB2A	0.00342602478614737
203025_at	NAA10	0.0034313944613922
207156_at	HIST1H2AG /// HIST1H2AH /// HIST1H2AI /// HIST1H2AK /// HIST1H2AL /// HIST1H2AM	0.00343377532924469
237034_at	---	0.00343649111707778
204408_at	APEX2	0.00343649111707778
242388_x_at	TAGAP	0.00344092041905139
1560382_at	GAB1	0.00344809025191238
204148_s_at	POMZP3 /// ZP3	0.00344809025191238
223945_x_at	RP9P	0.003455219225631
238070_at	CHD1L	0.00345844099573059
227558_at	CBX4	0.00346538101704753
216111_x_at	PMS2P3	0.00347010861129287
214852_x_at	VPS13A	0.00347010861129287
225233_at	MSI2	0.00350738365306858
211767_at	GINS4	0.00353451854717662
229121_at	CMKLR1	0.00353831642292552
206102_at	GINS1	0.00354813204772407
224586_x_at	SUB1	0.00354858338476727
203083_at	THBS2	0.00355530402367093
244105_at	WHAMMP2 /// WHAMMP3	0.00355530402367093
206208_at	CA4	0.00355836577285491
205941_s_at	COL10A1	0.00356477268055603
205235_s_at	KIF20B	0.00356477268055603
1553015_a_at	RECQL4	0.00356477268055603
201890_at	RRM2	0.00356477268055603
223639_s_at	ZNRD1	0.00357704446756723
217875_s_at	PMEPA1	0.00358033476582944
227049_at	ZADH2	0.00358216325815726
211985_s_at	CALM1 /// CALM2 /// CALM3	0.0035916883165033
202610_s_at	MED14	0.0035916883165033
224610_at	SNHG1 /// SNORD22 /// SNORD25 /// SNORD26 /// SNORD27 /// SNORD28 /// SNORD29 /// SNORD30 /// SNORD31	0.0035916883165033
240327_at	---	0.00359983976843615
202462_s_at	DDX46	0.00360898228991101
1565674_at	FCGR2A /// FCGR2C	0.00360898228991101
227402_s_at	UTP23	0.00360898228991101
218782_s_at	ATAD2	0.00363342719564852
221258_s_at	KIF18A	0.00364772337774788
228906_at	TET1	0.00364792074124757
204962_s_at	CENPA /// SLC35F6	0.00365188233918645
209605_at	TST	0.00368842546772217
230159_at	C1orf115	0.00370781755938102
202715_at	CAD	0.00371504815758598
204754_at	HLF	0.00374042841636683
208159_x_at	DDX11	0.00374333432507371
235658_at	---	0.00374874254984013
219556_at	C16orf59	0.00376348466704449
1554018_at	GPNMB	0.00376348466704449
217895_at	PTCD3	0.00376348466704449
235383_at	MYO7B	0.00376407504238225
207856_s_at	LOC150776 /// SMPD4	0.0037648370048258
219947_at	CLEC4A	0.00376814169050479
211395_x_at	FCGR2C	0.00379046365253621
209931_s_at	FKBP1B /// MFSD2B	0.00380513684322703
203452_at	B3GAT3	0.00381183655761807
225928_at	VTI1B	0.00381348055918388
221652_s_at	ASUN	0.0038152406991291
1562412_at	---	0.00385271296757176
204228_at	PPIH	0.00385271296757176
210052_s_at	TPX2	0.00385271296757176
238495_at	LRRC57	0.00385465800222969
203170_at	RRP8	0.00385465800222969
212510_at	GPD1L	0.00385909065641504
208549_x_at	PTMA	0.00386318214290343
235644_at	CCDC138	0.00387376015096399
202580_x_at	FOXM1	0.0038820648539843
237304_at	SYCE2	0.0038820648539843
223271_s_at	CTDSPL2	0.00391647768755893
215433_at	AJ011981 /// DPY19L1	0.00391898747224172
1569241_a_at	ZNF93	0.00392159977493993
235022_at	FAM210A	0.00392352481251447
209668_x_at	CES2	0.00392956219493915
201291_s_at	TOP2A	0.00393881993501901
204727_at	WDHD1	0.00398107102128057
212297_at	ATP13A3	0.00398760184560267
202408_s_at	PRPF31	0.00398760184560267
1560224_at	AHCTF1 /// AHCTF1P1	0.00399186320081181
229490_s_at	---	0.00399363618423828
218161_s_at	CLN6	0.00399363618423828
233641_s_at	FAM167A	0.00400289825352983
225170_at	WDR5	0.0040163778731296
1565525_a_at	TCP11L2	0.00401732623005751
219325_s_at	ELAC1	0.00402998410996104
222902_s_at	EXO5	0.00403047084888207
237671_at	---	0.0040390308936777
204890_s_at	LCK	0.00404589808310129
1568592_at	TRIM69	0.00405900218872527
241366_at	RBAK	0.00406078938112364
204745_x_at	MT1G	0.00406901027491057
243555_at	---	0.00407135574070837
223251_s_at	ANKRD10	0.00407135574070837
220724_at	CWH43	0.00407135574070837
238977_at	MCM6	0.00407135574070837
1552738_a_at	ST7L	0.00407135574070837
218695_at	EXOSC4	0.00410581963711136
211391_s_at	PATZ1	0.00410581963711136
233110_s_at	BCL2L12	0.00411395376387314
240269_at	---	0.00412996916252985
219599_at	EIF4B	0.00413856140318999
220399_at	LINC00115	0.00413856140318999
230573_at	SGK2	0.00414239004671843
228781_at	OBFC1	0.00415156526776667
202094_at	BIRC5	0.0041518501789635
227260_at	---	0.00417147771173856
218956_s_at	ATP5J2-PTCD1 /// PTCD1	0.00417147771173856
224480_s_at	AGPAT9	0.00424365990691975
206670_s_at	GAD1	0.00424550225096812
208897_s_at	DDX18	0.00428972849513861
214059_at	IFI44	0.00428972849513861
214463_x_at	HIST1H4J	0.00429645689923787
204551_s_at	AHSG	0.00429719649322903
200757_s_at	CALU	0.00432306567616827
222740_at	ATAD2	0.00433343606525454
213211_s_at	TAF6L	0.00436588918760527
1566869_at	---	0.00438871292534228
202370_s_at	CBFB	0.00439268461891641
213509_x_at	CES2	0.00439268461891641
1555854_at	AKR1C1 /// AKR1C2 /// LOC101930400	0.00440472528682899
244033_at	CEP128	0.00440472528682899
203815_at	GSTT1	0.00440472528682899
204317_at	GTSE1 /// TRMU	0.00440472528682899
229461_x_at	NEGR1	0.00440472528682899
213320_at	PRMT3	0.00440472528682899
242451_x_at	RPS19	0.00440472528682899
204127_at	RFC3	0.00442284713682843
202542_s_at	AIMP1	0.00443107089898799
242546_at	DUXAP10 /// LINC01296	0.00444311516673177
1554541_a_at	GPRIN2	0.00444311516673177
233288_at	ATR	0.00445238021554803
229507_at	FAM212A	0.0044733250054911
213124_at	ZNF473	0.00448916774746755
209942_x_at	MAGEA3 /// MAGEA6	0.00448965119528963
219231_at	TGS1	0.00448965119528963
231153_at	C16orf86	0.00449292168065574
205310_at	FBXO46	0.00449292168065574
231698_at	FLJ36848	0.00449292168065574
211519_s_at	KIF2C	0.00449292168065574
204595_s_at	STC1	0.00449292168065574
203924_at	GSTA1	0.0045018912470681
221539_at	EIF4EBP1	0.00452077392148032
211944_at	PRRC2C	0.00452349948811942
1556033_at	LINC01138	0.00454053012848761
223255_at	G2E3	0.00454612454544379
220716_at	ERCC8	0.00455543521740157
214554_at	HIST1H2AL	0.0045608687381428
1560178_at	---	0.00456749844747514
201263_at	TARS	0.00460399289669357
222441_x_at	SLMO2	0.00462319649898013
213766_x_at	GNA11	0.00463304077752154
235159_at	---	0.00463772548098446
211914_x_at	LOC101930150 /// NF1	0.00463772548098446
1552788_a_at	HELB	0.0046555576852484
238523_at	KLHL36	0.0046555576852484
232072_at	NAAA	0.0046555576852484
233245_at	UHRF1BP1	0.0046555576852484
220026_at	CLCA4	0.00466659435718044
216026_s_at	POLE	0.00466659435718044
226015_at	ZNF12	0.00466935049730885
223556_at	HELLS	0.00470695677592029
214560_at	FPR3	0.00472000313896732
238127_at	GAS6-AS1	0.00472000313896732
240128_at	---	0.00472089499062659
225903_at	PIGU	0.00472089499062659
201543_s_at	SAR1A	0.00472089499062659
218638_s_at	LOC100130872 /// SPON2	0.00474616351484428
228229_at	ZNF526	0.00474849508717352
227925_at	ST3GAL4-AS1	0.00475661342663235
218459_at	TOR3A	0.00478372069313573
226980_at	DEPDC1B	0.00479660461101567
212160_at	XPOT	0.0047978304819971
32128_at	CCL18	0.00480475508512151
203213_at	CDK1	0.00480475508512151
215286_s_at	PHTF2	0.00480475508512151
202893_at	UNC13B	0.00480475508512151
204532_x_at	UGT1A1 /// UGT1A10 /// UGT1A4 /// UGT1A6 /// UGT1A8 /// UGT1A9	0.0048071204671263
212489_at	COL5A1	0.00482055088187186
220011_at	AUNIP	0.00483163978345335
204129_at	BCL9	0.00483163978345335
219471_at	KIAA0226L	0.00483163978345335
218151_x_at	SLC52A2	0.00483163978345335
221521_s_at	GINS2	0.0048322289986771
208511_at	PTTG3P	0.00486295893083248
227267_at	POC5	0.00486510952369154
228597_at	MIS18A	0.00488313846037024
222271_at	---	0.00489498668845082
207786_at	CYP2R1	0.00489498668845082
225006_x_at	NELFCD	0.00489498668845082
226326_at	PCGF5	0.00489498668845082
212353_at	SULF1	0.00489498668845082
232166_at	KIAA1377	0.00490531195845198
210821_x_at	CENPA	0.00491369370420206
229927_at	LEMD1	0.00491369370420206
208821_at	SNRPB	0.00491369370420206
1553238_a_at	HIPK4	0.00491565725418424
226165_at	C8orf59	0.00492268556291125
226799_at	FGD6	0.00493156970004172
222018_at	NACA	0.00493156970004172
1552496_a_at	COBL	0.00494494575424922
226630_at	MIS18BP1	0.00494494575424922
210595_at	ZNF235	0.004957927895785
230058_at	SDCCAG3	0.00500729826309889
217428_s_at	COL10A1	0.00501040256517222
208984_x_at	RBM10	0.00503665759303778
214055_x_at	PRRC2C	0.00504825611906862
213353_at	ABCA5	0.00504955797275022
221921_s_at	CADM3	0.00504955797275022
226177_at	GLTP	0.00506301235001587
240070_at	TIGIT	0.00506301235001587
1556698_a_at	GPRIN3	0.00506435167392856
1559509_at	---	0.00507095557926926
226355_at	POC1A	0.00507095557926926
204795_at	PRR3	0.00507095557926926
200910_at	CCT3 /// LOC101927137	0.0050720152950373
227894_at	WDR90	0.00510430851935398
229349_at	LIN28B	0.00512545061502172
204023_at	RFC4	0.00515954041792642
242630_at	---	0.00518062635099395
226628_at	THOC2	0.0051917188257739
201649_at	UBE2L6	0.0051917188257739
1568853_at	LOC101927929	0.00520826870513859
204020_at	PURA	0.00520826870513859
204143_s_at	ENOSF1	0.00521201584681459
219433_at	BCOR	0.00521307579350858
200620_at	TMEM59	0.00521647848858184
204607_at	HMGCS2	0.00523088339942498
236026_at	GPATCH2	0.00523376188839463
1565162_s_at	MGST1	0.00523376188839463
244578_at	LCP2	0.00524897316884027
229340_at	NKAPL	0.00527462780708807
202778_s_at	ZMYM2	0.00527905858117365
236028_at	IBSP	0.00529231828454692
204464_s_at	EDNRA	0.00530583840633318
204285_s_at	PMAIP1	0.00530583840633318
1558700_s_at	ZNF260	0.00531103520637426
223293_at	WDR24	0.00531505930806784
201937_s_at	DNPEP	0.00535255776809983
213773_x_at	NSUN5	0.00536073453527015
206171_at	ADORA3	0.00537184851110427
237654_at	PPP1R36	0.00539283329189281
209446_s_at	---	0.0054349601656373
239589_at	---	0.0054349601656373
204853_at	ORC2	0.0054349601656373
225261_x_at	NELFCD	0.00544088536514431
1561421_a_at	AK057259 /// AK096803	0.00545125237956973
228362_s_at	FAM26F	0.00546337401293311
222817_at	HSD3B7	0.00547388033432348
207031_at	NKX3-2	0.00548016969333934
225795_at	SMDT1	0.00548216508464041
225915_at	CAB39L	0.00550781844525807
204439_at	IFI44L	0.00550781844525807
214291_at	RPL17 /// RPL17-C18orf32 /// SNORD58A /// SNORD58B /// SNORD58C	0.00550781844525807
206209_s_at	CA4	0.00551908557464971
239002_at	ASPM	0.00552822033083348
208869_s_at	GABARAPL1	0.00552822033083348
211318_s_at	RAE1	0.00554740496935602
229615_at	SLX4IP	0.00554740496935602
232918_at	MIR4435-1HG	0.00555299169588899
205451_at	FOXO4	0.00556895926779601
225865_x_at	NELFCD	0.00561620665848263
234728_s_at	DHX35	0.00563414201087598
217100_s_at	UBXN7	0.00565206000265495
220357_s_at	SGK2	0.00566769175942741
227978_s_at	ZADH2	0.00566769175942741
211018_at	LSS	0.00567458837178201
204807_at	TMEM5	0.00567458837178201
203743_s_at	TDG	0.00570906994220506
218662_s_at	NCAPG	0.00571343948612976
210439_at	ICOS	0.00572655919864227
227640_s_at	RP9 /// RP9P	0.00573397726591835
225479_at	LRRC58	0.00575608911946588
1566191_at	SUZ12	0.00575852988432775
244338_at	---	0.00576745777037288
219198_at	GTF3C4	0.00576777066161928
210023_s_at	PCGF1	0.00577944994351751
1560222_at	---	0.00580005541120993
204097_s_at	RBMX2	0.00580290174157302
228774_at	CEP78	0.00583134772895995
1557759_at	ATP5SL	0.00584267647785249
212849_at	AXIN1	0.00584267647785249
206486_at	LAG3	0.00584267647785249
208644_at	PARP1	0.00584267647785249
237598_at	SEC1P	0.00584267647785249
201623_s_at	DARS	0.00584846031717568
213507_s_at	KPNB1	0.00584846031717568
201268_at	NME1-NME2 /// NME2	0.00584846031717568
222120_at	ZNF764	0.00584846031717568
205298_s_at	BTN2A2	0.0058878904696854
218356_at	FTSJ2	0.00588946275777875
238019_at	PLIN5	0.00588946275777875
202792_s_at	PPP6R2	0.00588946275777875
208694_at	PRKDC	0.00588946275777875
32209_at	FAM89B	0.0059178748548151
209187_at	DR1	0.00593333501727419
206000_at	MEP1A	0.00595319735701837
218726_at	HJURP	0.00595555006450673
218741_at	CENPM	0.00595601376853466
219149_x_at	DBR1	0.00595601376853466
1559989_at	TPM4	0.00595601376853466
241036_at	---	0.00597287232814951
203325_s_at	COL5A1	0.00597778692587075
202474_s_at	HCFC1	0.00598828150435047
226884_at	LRRN1	0.00598828150435047
211208_s_at	CASK	0.00601146809690239
222443_s_at	RBM8A	0.00602607412237493
218768_at	NUP107	0.00603547226291736
208596_s_at	UGT1A1 /// UGT1A10 /// UGT1A3 /// UGT1A4 /// UGT1A5 /// UGT1A6 /// UGT1A7 /// UGT1A8 /// UGT1A9	0.00604103661358057
204825_at	MELK	0.00604176448119632
226115_at	AHCTF1	0.00605389069011318
214832_at	HNF4A	0.00606403612845674
230157_at	CDH24	0.00607933658422255
216218_s_at	PLCL2	0.00608097477672028
232707_at	ISX	0.00608284122957927
204108_at	NFYA	0.00608284122957927
1560745_at	---	0.00609108768627594
204719_at	ABCA8	0.00615308444718125
232863_at	ZNF815P /// ZNF890P	0.0061540806565317
227251_at	DCAF5	0.00623323360520067
209241_x_at	MINK1	0.00624045723613509
212023_s_at	MKI67	0.00624192968264316
214097_at	RPS21	0.00624192968264316
223660_at	ADORA3	0.00625583013058637
224063_at	NLN	0.00625583013058637
201897_s_at	CKS1B	0.00626065672802688
1555764_s_at	TIMM10	0.00626065672802688
223121_s_at	SFRP2	0.00626809585247239
217871_s_at	MIF	0.00626959628430917
236541_at	ARSA	0.00627664642205589
213710_s_at	CALM1	0.00627664642205589
209709_s_at	HMMR	0.0062856353639288
201753_s_at	ADD3	0.00628886997108441
227724_at	LOC101060691 /// NUTM2A-AS1	0.00630326448880827
222218_s_at	PILRA	0.00630326448880827
211172_x_at	AKAP7	0.00630800044278456
221125_s_at	KCNMB3	0.00633478747908466
205063_at	GEMIN2	0.00633612357347655
223451_s_at	CKLF	0.00636551683478838
207832_at	BAIAP2	0.00638710682564344
227206_at	NDUFA10	0.00640499886220235
202326_at	EHMT2	0.00641098415856916
204873_at	PEX1	0.00642811688951791
219531_at	CEP72	0.00650027059207472
217628_at	CLIC5	0.00650027059207472
1563483_at	LINC00869	0.00650027059207472
214612_x_at	MAGEA6	0.00650027059207472
220459_at	MCM3AP-AS1	0.00650027059207472
219901_at	FGD6	0.00650080807260155
1569827_at	ATG7	0.00656081345813145
225393_at	GATAD2B	0.00656081345813145
206500_s_at	MIS18BP1	0.00656081345813145
228990_at	SNHG12 /// SNORA16A /// SNORA44 /// SNORA61	0.00656081345813145
1566777_at	---	0.00660258637849817
206991_s_at	CCR5	0.00660258637849817
202245_at	LSS	0.00660258637849817
206470_at	PLXNC1	0.00660258637849817
213105_s_at	TSR3	0.00660258637849817
205005_s_at	NMT2	0.00661427671845561
232216_at	YME1L1	0.00662773902755782
235520_at	ZNF280C	0.00662981187194259
215249_at	RPL35A	0.00664737958789269
218009_s_at	PRC1	0.0066538033371969
210440_s_at	CDC14A	0.00665857416555329
217221_x_at	RBM10	0.00666232175187316
213445_at	ZC3H3	0.00666232175187316
206664_at	SI	0.0066746139972324
203417_at	MFAP2	0.00667502323309213
212185_x_at	MT2A	0.00667502323309213
228383_at	PNPLA7	0.00667502323309213
242317_at	HIGD1A	0.00668440237042405
210634_at	KLHL20	0.006686564239086
225931_s_at	RNF213	0.00669150870854617
213909_at	LRRC15	0.00672604227845135
213338_at	TMEM158	0.00673922836801815
206553_at	OAS2	0.00675133414798031
1553186_x_at	RASEF	0.00675133414798031
202781_s_at	INPP5K	0.00678322654680764
202079_s_at	TRAK1	0.00678480958046352
229383_at	MARCH1	0.00679013344971152
209806_at	HIST1H2BK	0.00680982462965164
240986_at	LOC101928943	0.00680982462965164
208688_x_at	EIF3B	0.00682046416234802
221821_s_at	KANSL2	0.00685840456985512
211948_x_at	PRRC2C	0.00686653840286699
1570496_at	---	0.00687777346802843
231676_s_at	---	0.00688327555622338
1555689_at	CD80	0.00688327555622338
206747_at	GPRIN2	0.00689261157517507
32062_at	LRRC14	0.00689855246076985
203646_at	FDX1	0.00691274492860794
239158_at	---	0.00692602315832642
225614_at	SAAL1	0.00692602315832642
202251_at	PRPF3	0.00693592148036059
225586_at	DPH7	0.00694724178968405
244779_at	ZDHHC2	0.00694724178968405
243294_at	ZNF780B	0.00694724178968405
209740_s_at	PNPLA4	0.00695512624354525
238770_at	KIAA1456	0.00697608273432583
205145_s_at	MYL5	0.00697608273432583
209249_s_at	GHITM	0.00699130795914418
1562099_at	---	0.00699635210052793
220205_at	TPTE	0.0070236486378434
218089_at	AAR2	0.00702720438954004
239132_at	NOS1	0.00702720438954004
212118_at	TRIM27	0.00703160652318676
222704_at	POLR1A	0.00703875485516309
243726_at	RP11-203B7.1	0.00703875485516309
208117_s_at	LAS1L	0.00705291052470137
214017_s_at	DHX34	0.00707767874810319
1566623_at	---	0.00707773877665353
225827_at	AGO2	0.00708226100165885
236112_at	LINC01096	0.00708226100165885
232033_at	USP37	0.00708226100165885
231251_at	WIPF2	0.00708226100165885
209831_x_at	DNASE2	0.00708621181717019
243237_at	PCDP1	0.00708621181717019
233186_s_at	BANP	0.00711799549084951
220757_s_at	MIR4746 /// UBXN6	0.00713132168463947
206085_s_at	CTH	0.00715631280053503
212541_at	FLAD1	0.0071604108501603
209172_s_at	CENPF	0.00716666581532928
209276_s_at	GLRX	0.00718621455413017
1562433_at	LINC01181	0.00718909613721644
237106_at	SLC11A2	0.00719196973343249
225699_at	LOC101928927 /// SNHG15 /// SNORA9	0.00720873137874123
204051_s_at	SFRP4	0.00720873137874123
228280_at	ZC3HAV1L	0.00720873137874123
244737_at	---	0.00722317344566181
230998_at	CBX3	0.00722700516383734
204003_s_at	NUPL2	0.00722700516383734
210910_s_at	POMZP3	0.00722700516383734
240369_at	TTC7A	0.00722700516383734
229351_at	USP49	0.00722700516383734
225875_s_at	NIPAL3	0.00723901918369561
218025_s_at	ECI2	0.00724949038415634
1555929_s_at	---	0.00727268504027187
219224_x_at	ZNF408	0.00728395218245671
215077_at	---	0.00728517056288028
230094_at	KLF13	0.00728609321548296
1560156_at	LOC101928054	0.00729536686687814
218848_at	THOC6	0.00731893852665417
214151_s_at	CCPG1 /// DYX1C1-CCPG1	0.00733485583135613
1554020_at	BICD1	0.00733822253906516
202057_at	KPNA1	0.00738819709148285
235113_at	LRR1	0.00738819709148285
204407_at	TTF2	0.00740280559169439
214873_at	LRP5L	0.00740987219439949
226925_at	PXYLP1	0.00740987219439949
225929_s_at	RNF213	0.00743336511509297
219965_s_at	MAGIX	0.00743702646401934
213050_at	COBL	0.00745246062858379
239135_at	CPPED1	0.00745246062858379
213842_x_at	NSUN5P1 /// NSUN5P2	0.00745246062858379
206599_at	SLC16A5	0.00745246062858379
204413_at	TRAF2	0.00745246062858379
209725_at	UTP20	0.00745246062858379
227796_at	ZFP62	0.00745246062858379
207714_s_at	SERPINH1	0.00746662375554572
207267_s_at	RIPPLY3	0.0074678349117434
204352_at	TRAF5	0.00747814154966135
214409_at	RFPL3S	0.00748414906357128
244690_at	---	0.00750357906843278
117_at	HSPA6	0.00751752308937708
202065_s_at	PPFIA1	0.00752462821089885
210122_at	PRM2	0.00753162826918791
200619_at	SF3B2	0.00753598331212985
227347_x_at	HES4	0.00755052592299263
206194_at	HOXC4	0.00755052592299263
213360_s_at	POM121 /// POM121C	0.00755052592299263
213566_at	RNASE6	0.00755052592299263
213668_s_at	SOX4	0.00755052592299263
43977_at	TMEM161A	0.00755052592299263
1562163_at	---	0.00755186926680428
225143_at	SFXN4	0.00755448827271868
230979_at	BMPR1A	0.00756152754839807
221807_s_at	TRABD	0.00756334993189818
52005_at	WIZ	0.00756438071708162
242354_at	RP11-532F12.5	0.00757870759666488
217860_at	NDUFA10	0.00758410166207088
203802_x_at	NSUN5	0.00759722232471649
1561762_s_at	---	0.00762768726820627
223491_at	COMMD2	0.00765336070270687
242224_at	GPATCH2	0.00765684906943439
231291_at	GIPR	0.00768517355429404
1554264_at	CKAP2	0.00770372666593222
213835_x_at	GTPBP3	0.00772699155344283
244164_at	FAM223B	0.00773050066547916
204619_s_at	VCAN	0.00774966349052139
221923_s_at	NPM1	0.00778922327604935
208671_at	SERINC1	0.00780145242462857
217815_at	SUPT16H	0.00782178581595169
215722_s_at	SNRPA1	0.00786935309285779
211383_s_at	WDR37	0.00786935309285779
204747_at	IFIT3	0.00790502670083794
1554533_at	C2	0.00790770285499637
215608_at	AK021537	0.00792815831804116
227508_at	ZNF8	0.00795110087431759
241728_at	---	0.00796196108713333
37892_at	COL11A1	0.00796196108713333
209704_at	MTF2	0.00796534173648269
209808_x_at	ING1	0.00797292148883759
203847_s_at	AKAP8	0.00798114296483357
213700_s_at	PKM	0.00800877244110887
215089_s_at	RBM10	0.00802151534239125
218065_s_at	TMEM9B	0.00805962159673369
231713_s_at	ELP2	0.00808110052597699
232545_at	LRRC29	0.00808110052597699
204389_at	MAOA	0.00808926066392616
223381_at	NUF2	0.00809168275969352
211430_s_at	IGHG1 /// IGHG2 /// IGHM /// IGHV4-31 /// MIR8071-1 /// MIR8071-2	0.00809391248419566
1561149_at	---	0.00809656905037778
223680_at	ZNF607	0.0081114254789664
44790_s_at	KIAA0226L	0.00811826596774017
214137_at	PTPRJ	0.00811839403176426
1565923_at	---	0.00812866870441601
203923_s_at	CYBB	0.00816002273794884
223796_at	CNTNAP3 /// CNTNAP3B /// CNTNAP3P2	0.00821679279406037
1557034_s_at	LOC100134445 /// LOC100288778 /// LOC100653296 /// WASH1 /// WASH2P /// WASH3P /// WASH5P /// WASH7P	0.00822292687840939
1558365_at	PGK1	0.00822641124516496
209074_s_at	FAM107A	0.00826459845609888
205024_s_at	RAD51	0.00826459845609888
1554268_at	MORN1	0.00828375238820433
240806_at	RPL15	0.00829608491380289
226456_at	RMI2	0.00834156091066262
207678_s_at	SOX30	0.00834156091066262
200665_s_at	SPARC	0.00834156091066262
1560386_at	---	0.00836815692893387
211916_s_at	MYO1A	0.00840719564774478
214197_s_at	SETDB1	0.00840719564774478
229442_at	C18orf54	0.00841590657865119
240892_at	---	0.00843727556173207
206796_at	WISP1	0.00843727556173207
213631_x_at	DHODH	0.00845616072243776
204915_s_at	SOX11	0.00848443038785003
221203_s_at	YEATS2	0.00848443038785003
1554271_a_at	CENPL	0.00850456159511787
1570173_at	INTS7	0.00851890694007179
235931_at	METTL21A	0.00851890694007179
225888_at	NAA25	0.00851890694007179
240300_at	TK2	0.00853223534364328
205082_s_at	AOX1	0.00853848016525669
209714_s_at	CDKN3	0.00853848016525669
221896_s_at	HIGD1A	0.0085437232755184
1320_at	PTPN21	0.0085437232755184
218252_at	CKAP2	0.00855756306981168
206149_at	CHP2	0.00857400178679541
236337_at	SYCP2L	0.00857400178679541
201416_at	SOX4	0.00857523533700994
225933_at	CCDC137	0.00860598322682844
1569399_at	---	0.00861326577571226
236225_at	GGT6	0.00862279761162853
214642_x_at	MAGEA10-MAGEA5 /// MAGEA5	0.00863318619203583
230020_at	LSM8	0.00864368355121783
219787_s_at	ECT2	0.00864940055890607
227609_at	EPSTI1	0.00866498424090868
202396_at	TCERG1	0.00869338053294882
207015_s_at	ALDH1A2	0.00870312456619549
1556597_a_at	LOC284513	0.00870312456619549
241711_at	---	0.00871337180279661
221973_at	LOC100506076 /// LOC100506123	0.00872077139612032
207126_x_at	UGT1A1 /// UGT1A10 /// UGT1A4 /// UGT1A6 /// UGT1A8 /// UGT1A9	0.00872077139612032
204924_at	TLR2	0.00872549424817898
233341_s_at	POLR1B	0.00873157673127573
207305_s_at	TRAPPC8	0.00873895360441286
227477_at	ZMYND19	0.00873895360441286
210559_s_at	CDK1	0.00875033834657805
208451_s_at	C4A /// C4B /// C4B_2	0.0087663845696036
224358_s_at	MS4A7	0.0087663845696036
200856_x_at	NCOR1	0.0087663845696036
213537_at	HLA-DPA1	0.00878420771415368
234069_at	---	0.00883453790829703
218125_s_at	CCDC25	0.00885006507449052
219970_at	GIPC2	0.00885569876226046
226311_at	ADAMTS2	0.00887971306690463
217156_at	HADHAP1 /// HADHAP1	0.00888699875848387
235561_at	TXNL1	0.00888699875848387
212857_x_at	SUB1	0.00891621234020619
244551_at	ZNF736	0.00891621234020619
240778_at	GINS4	0.00899764688466425
216384_x_at	LOC100506248 /// LOC728026 /// MIR1244-1 /// MIR1244-2 /// MIR1244-3 /// PTMA	0.00900618068490351
217331_at	---	0.00904429674339016
203308_x_at	HPS1	0.00905865135670477
222630_at	RFX7	0.00912342803248329
218093_s_at	ANKRD10	0.00914133774501522
AFFX-M27830_M_at	---	0.00920013198188148
229350_x_at	PARP10	0.00920013198188148
234295_at	DBR1	0.00921118231269769
212366_at	ZNF292	0.00921785900827345
210437_at	MAGEA9 /// MAGEA9B	0.00922840509909702
239683_at	CLYBL	0.00924266326290373
206217_at	EDA	0.00924266326290373
232207_at	GUSBP4 /// LOC100653061	0.00924266326290373
203290_at	HLA-DQA1	0.00924266326290373
1553780_at	LINC00638	0.00924266326290373
218711_s_at	SDPR	0.00924266326290373
236675_at	RPA1	0.0092540273121077
226777_at	ADAM12	0.00925561398959091
231772_x_at	CENPH	0.00925561398959091
208676_s_at	PA2G4	0.00925561398959091
200608_s_at	RAD21	0.00925561398959091
230339_at	CCDC138	0.00926800818854183
239064_at	RP11-378A13.1	0.00926834362900937
201034_at	ADD3	0.00927949260974535
230391_at	CD84	0.00928754296873057
241301_at	---	0.00930108006381319
202310_s_at	COL1A1	0.00930108006381319
224412_s_at	TRPM6	0.00930108006381319
231374_at	---	0.00931855687522787
205017_s_at	MBNL2	0.00931855687522787
203054_s_at	TCTA	0.00935203836911788
218274_s_at	ANKZF1	0.00935684828071093
213253_at	SMC2	0.00935684828071093
1553079_at	TRIM40	0.00935684828071093
235506_at	---	0.00939579669458719
217115_at	MKRN7P	0.00940958043628189
207325_x_at	MAGEA1	0.00944190106683534
206055_s_at	SNRPA1	0.00946378121252668
223057_s_at	XPO5	0.00949071756493263
218481_at	EXOSC5	0.00949292269480427
203096_s_at	RAPGEF2	0.00949292269480427
201281_at	ADRM1	0.00949344932546804
202978_s_at	CREBZF	0.00949344932546804
238461_at	EIF4E3	0.00949344932546804
204767_s_at	FEN1	0.00949344932546804
1561254_at	LOC340340	0.00949344932546804
227025_at	PPHLN1	0.00949344932546804
210643_at	TNFSF11	0.00949344932546804
218124_at	RETSAT	0.00952610583603614
238958_at	---	0.00953572445657264
226998_at	NAA15	0.00954495711496781
210467_x_at	MAGEA12	0.00957421090225029
202230_s_at	CHERP	0.00958641618966596
219881_s_at	CTC-338M12.4	0.00959854905465704
216611_s_at	SLC6A2	0.00959854905465704
216127_at	PDIA2	0.00962178078032053
203098_at	CDYL	0.00962412162970479
1569987_at	DLEU7-AS1	0.00962412162970479
211458_s_at	GABARAPL1 /// GABARAPL3	0.00962773540036118
221514_at	UTP14A	0.00965663888713292
220755_s_at	C6orf48	0.00969943783582595
1557945_at	AK023627 /// TCTE3	0.00971014445321815
204580_at	MMP12	0.00971014445321815
205395_s_at	MRE11A	0.00971014445321815
202738_s_at	PHKB	0.00971014445321815
1558764_at	RP3-496C20.1	0.00971014445321815
228469_at	---	0.00971177515763789
1557044_at	LINC00665	0.0097433983542785
237917_at	NBPF8	0.00974745456856823
230534_at	ZNF678	0.00976226744915298
1552393_at	ENTHD1	0.00977100004549735
219863_at	HERC5	0.00977746669157687
212132_at	LSM14A	0.00977746669157687
225470_at	NUP35	0.00977746669157687
241820_at	LOC101929336 /// RIF1	0.00978315402387741
229012_at	C9orf24	0.00978470809399239
222464_s_at	MCMBP	0.00983115883220829
1555925_at	---	0.00985110757987272
222133_s_at	PHF20L1	0.00985110757987272
215815_at	BUD31	0.0098519780220512
201614_s_at	RUVBL1	0.00986250109271351
1568873_at	ZNF519	0.00990926001262032
227865_at	IDNK	0.00992990845789441
222250_s_at	INTS7	0.00995637234498145
242365_at	---	0.00998300756626912
205632_s_at	PIP5K1B	0.00998300756626912
