# Supplementary material for: Identification of Cancer Related Genes Using a Comprehensive Map of Human Gene Expression
Source: PLoS One. 2016 Jun 20;11(6):e0157484. doi: 10.1371/journal.pone.0157484 (PMC4913919; doi:10.1371/journal.pone.0157484)
Supplement: S3 Table — The 135 unique genes found in the list L1 from the Atlas of Genetics and Cytogenetics in Oncology and Haematology are alphabetically ordered and displayed in bold-face. The types of cancer they have been related to are also shown. (XLS) [file pone.0157484.s020.xls]

## Sheet: AdditionalFile16.csv
AATF	leukemia
ADAM12	breast cancer	glioblastoma	hepatic cancer	lung cancer
ADD3	T-cell ALL
AKT2	glioblastoma multiforme	hematological malignancies	lung cancer	ovarian carcinoma	pancreatic carcinoma
APC	familial adenomatous polyposis (cancer prone disease)
ARHGEF12	acute non lymphocytic leukemia
ASPM	cancer of the uterus	glioblastoma	hepatocellular carcinoma	ovarian cancer
ATR	breast cancer	CNS cancer	colon cancer	endometrium cancer	lung cancer	skin cancer	stomach cancer
AURKB	AML	anaplastic thyroid carcinoma	glioblastoma multiforme	hepatocellular carcinoma	lung adenocarcinoma	prostate cancer
AXIN1	brain tumors	cervical cancer	colorectal carcinoma	hepatocellular carcinoma	lung cancer	medulloblastoma	oesophageal squamous cell carcinoma	ovarian endometroid adenocarcinoma	prostate cancer
BAG1	breast cancer	colorectal cancer	endometrial cancer	lung cancer	prostate cancer	squamous cell carcinoma
BCL2L12	breast cancer	colon cancer	glioblastoma	leukemia
BCL9	ALL	non-Hodgkin lymphoma
BLM	Bloom syndrome (cancer prone disease)
BRCA1	breast cancer	cervical cancer	colon cancer	ovarian cancer	pancreatic cancer	prostate cancer	uterus cancer
BRCA2	bild duct cancer	bone cancer	breast cancer	colon cancer	Fanconi anemia (cancer prone disease, risk of leukemia and squamous cell carcinoma)	gallbladder cancer	male breast cancer	malignant melanoma	ovarian cancer	pancreas cancer	pharyngeal cancer	prostate cancer	stomach cancer
BRWD3	B-CLL
BUB1	adult T-cell leukemia/lymphoma	colorectal cancer	hepatocellular carcinoma	lung cancer	lymph node metastasis	pancreatic cancer	thyroid follicular adenoma
BUB1B	mosaic variegated aneuploidy (risk of Wilms tumour, rhabdomyosarcoma, leukemia, granulosa cell tumour of the ovary and MDS)
CASC5	acute non lymphocytic leukemia	lung cancer
CBFB	acute non lymphoblastic leukaemia	MDS
CCR1	breast cancer	colorectal cancer	glioma	hematolymphoid neoplasia	hepatocellular carcinoma	multiple myeloma	non-small cell lung cancer	oral squamous cell carcinoma	osteogenic sarcoma	ovarian cancer	prostate cancer
CDT1	colon cancer	lung carcinoma
CENPF	astrocytic glioma	breast cancer	head and neck squamous cell carcinoma	salivary gland tumour
CENPW	colon cancer	liver cancer	lung cancer	ovarian tumour	pancreatic cancer	stomach cancer
CHEK2	breast cancer	colon cancer	Li-Fraumeni syndrome (risk of neoplastic bone, cartilage or soft tissue sarcoma, breast cancer, brain and spinal cord tumour, childhood adrenocortical tumor, Wilms' tumour and malignant phyloodes tumours)	Li-Fraumeni-like syndrome	somatic osteosarcoma
CKS1B	bladder cancer	breast cancer	colon cancer	esophageal squamous cell carcinoma	lung cancer	lymphoma	myeloma	prostate cancer	renal carcinoma	salivary cancer	serous ovarian cancer	urothelial carcinoma	others
CKS2	bladder cancer	breast cancer	colorectal cancer	esophageal squamous cell carcinoma	gastric cancer	glioblastoma	hepatocellular carcinoma	lung cancer	lymphoma	melanoma	meningioma	nasopharyngeal carcinoma	prostate cancer	uterine cervical cancer
COL1A1	Bednar tumour	dermatofibrosarcoma protuberans	giant cell fibrosarcoma
COL1A2	breast cancer	colorectal carcinoma	gastric adenocarcinoma	infiltrating ductal carcinoma	large B-cell lymphoma	leiomyoma	lipoblastoma	medulloblastoma	melanoma	neurectodermal tumour	pancreatic cancer
CPEB4	glioblastoma	pancreatic cancer
CPM	adenocarcinoma	breast cancer	clear cell lung carcinoma	clear cell ovarian cancer	cutaneous squamous cell carcinoma	dedifferentiated-pleomorphic liposarcoma	endometrium tumor	gastrointestinal stomal tumors	hepatoma	invasive ductal breast carcinoma	leukemic mantel cell lymphoma	liposarcoma	lung cancer	myometrium tissue	pancreatic ductal adenocarcinoma	renal cell carcinoma	small cell lung cancer	synovial sarcoma
CRK	brain tumour	breast cancer	lung cancer	oral squamous cell carcinoma	ovarian cancer	synovial sarcoma
CSE1L	breast cancer	colorectal carcinoma	endometrial carcinoma	glioma	hepatocellular carcinoma	lung cancer	lymphoma	melanoma	ovarian carcinoma
CTHRC1	breast cancer	cancer of the rectum	cervical cancer	colon cancer	liver cancer	lung cancer	melanoma	ovarian cancer	small intestine cancer	thyroid gland cancer
CUX1	breast cancer	pancreatic cancer
CXCL10	brain cancer	breast cancer	colorectal cancer	liver cancer	lung cancer	lymphoma	melanoma	ovarian cancer	prostate cancer
DNMT1	ductal carcinoma of the pancreas	intestinal adenoma	precancerous conditions and cancers associated with chronic inflammation and/or persistent infection with viruses	urinary bladder cancer
DNMT3A	AML	lung cancer	MDS	myeloproliferative neoplasm	T-ALL	T-cell lymphoma
E2F1	adenocarcinoma of Barrett esophagus	bladder carcinoma	breast cancer	cervical cancer	colon cancer	diffuse large B-cell lymphoma	lymph node metastasis of melanoma	NSCLC	ovarian cancer	pancreatic cancer	thyroid cancer
E2F3	bladder cancer	diffuse large B-cell lymphoma	prostate cancer
ECT2	bladder cancer	cervical cancer	colorectal cancer	esophageal squamous cell carcinoma	glioblastoma multiforme	NSCLC	oral squamous cell carcinoma	ovarian cancer	pancreatic cancer
EHMT2	AML	bladder carcinoma	breast cancer	CML	colon cancer B-cell chronic lymphocytic leukemia	gastric cancer	hepatocellular cancer	lung cancer	neuroendocrine tumor	ovarian cancer	prostate cancer
EIF4B	anaplastic lymphoma	bladder carcinoma	diffuse large B-cell lymphoma	gastric cancer	glioma	lymphangioleiomyomatosis	nasopharyngeal carcinoma	NSCLC	oral squamous cell carcinoma	prostatic cancer	sarcoma	T-cell lymphoblastic leukemia/lymphoma
EIF4EBP1	breast cancer	ovarian cancer	prostate cancer
ERCC8	cockayne syndrome (cancer prone disease)
EZH2	adult T-cell leukemia/lymphoma	AML	bladder carcinoma	breast cancer	diffuse large B-cell lymphoma	gastric cancer	glioblastoma multiforme	hepatocellular carcinoma	lung cancer	MDS	pancreatic cancer	perdiatric tumor of the CNS	prostate cancer
FAM107A	astrocytoma	glioma	lung cancer	neuroblastoma	renal cell carcinoma
FANCA	Fanconi anemia (cancer prone disease, risk of leukemia and squamous cell carcinoma)
FANCD2	Fanconi anemia (cancer prone disease, risk of leukemia and squamous cell carcinoma)
FANCG	Fanconi anemia (cancer prone disease, risk of leukemia and squamous cell carcinoma)
FEN1	brain cancer	breast cancer	colon cancer	gastric cancer	kidney cancer	lung cancer	ovarian cancer	pancreatic cancer	prostate cancer	testicular cancer	uterine cancer
FOXM1	basal cell carcinoma skin tumor	bladder cancer	breast cancer	cervical squamous cell carcinoma	colon cancer	head and neck squamous cell carcinoma	kidney cancer	liver cancer	lung cancer	malignant glioma	nasopharyngeal carcinoma	ovarian cancer	pancreatic cancer	prostate cancer	stomach cancer
FOXO4	acute non lymphoblastic leukemia	T-ALL
FUS	AML	angiomatoid fibrous histiocytoma	low grade fibromysoid sarcoma	myxoid liposarcoma
GMPS	acute non lymphoblastic leukemia
GNA11	blue nevi (can evolve into melanoma)	breast cancer	uveal melanoma
GPNMB	breast cancer	glioblastoma multiforme	melanoma
GSTA1	bladder cancer	breast cancer	colorectal cancer	myeloid leukemia	prostate cancer
HELLS	acute myelogenous leukemia	ALL	breast cancer	erythroleukemia	head and neck cancer	melanoma	NSCLC	prostate cancer	skin squamous cell carcinoma
HLF	AML	breast cancer	colorectal cancer	endometrial adenocarcinoma	glioma	neuroblastoma	nodular malignant melanoma	NSCLC	paraganglioma	pheochromocytoma	prostate cancer	renal clear cell carcinoma	squamous cell head and neck cancer
HUS1	breast cancer	ovarian tumor
IL21R	anaplastic large cell lymphoma	ATL	B-chronic lymphocytic leukemia	diffuse large B-cell lymphoma	follicular lymphoma	Hodgkin lymphoma	multiple myeloma	Sézary syndrome
ING1	adenocarcinoma of the esophagogastric junction	ameloblastoma	brain tumor	breast cancer	Burkitt lymphoma	childhood ALL	colorectal carcinoma	esophageal squamous cell cancer	gastric cancer	head and neck squamous cell carcinoma	hepatocellular carcinoma	lung cancer	mantle cell lymphoma	melanoma	myeloma	oral squamous cell carcinoma	ovarian cancer	pancreatic carcinoma
KIAA0101	anaplastic thyroid carcinoma	astrocytoma	follicular lymphoma	hepatocellular carcinoma	pancreatic cancer
KIF14	breast carcinoma	glioblastoma multiforme	hepatocellular carcinoma	laryngeal carcinoma	NSCLC	ovarian carcinoma	pancreatic carcinoma	papillary renal cell tumor	retinoblastoma
KPNB1	cervical cancer	head and neck cancer	lung cancer	ovarian cancer	other
LCK	breast cancer	colon carcinoma	T-cell leukemia
LIN28B	colorectal cancer	hepatocellular carcinoma	ovarian cancer
MAPK3	bladder cancer	breast cancer	chondrosarcoma	colorectal cancer	gastric cancer	glioblastoma multiforme	kidney cancer	NSCLC	prostate cancer
MCM3	anaplastic astrocytoma	breast carcinoma	carcinoma of the uterine cervix	endometrial carcinogenesis	kidney carcinoma	leukemia	lung carcinoma	lymphoma	malignant melanoma	papillary thyroid carcinoma	salivary gland tumor	stomach carcinoma	uterine cervical cancer
MCM5	anaplastic thyroid cancer	biliary cancer	cervical cancer	esophageal cancer	gastric adenocarcinoma	laryngeal squamous cell carcinoma	ovarian adenocarcinoma	urothelial carcinoma
MELK	brain tumor	breast cancer	colon cancer	lung cancer	ovary cancer
MIF	colon cancer	glioblastoma	hepatocellular carcinoma	lung adenocarcinoma	melanoma	prostate cancer
MKI67	astrocytomas	basal cell carcinoma	bladder cancer	breast cancer	cervical cancer	colorectal cancer	cutaneous pilar leiomyoma	embryonal tumor	endometrial cancer	gallbladder carcinoma	gastric cancer	gastrointestinal stromal tumor	hepatocellular carcinoma	hypopharyngeal squamous cell carcinoma squamous cell carcinoma of larynx	leiomyosarcoma	lung cancer	lymphoma	malignant fibrous histiocytoma	meningioma	neuroendocrine tumor	oligodendrogliomas	ovarian cancer	parathyroid cancer	penile carcinoma	pituitary adenoma	prostate cancer	retinoblastoma	salivary gland tumor	thyroid cancer	vulvar cancer
MMP11	cervix carcinoma	colon carcinoma	endometrial carcinoma	head and neck carcinoma	invasive breast carcinoma	lung carcinoma	ovary carcinoma	pancreas carcinoma	prostate carcinoma	skin basal cell carcinoma	other
MMP9	brain metastasis	breast cancer	carcinomatous meningitis	chondrosarcoma	colorectal tumor	gastric carcinoma	gastrointestinal adenocarcinoma	malignant astrocytoma	malignant glioma	melanoma	oral cancer	pancreatic carcinoma
MRE11A	ataxia telangiectasia (cancer risk)
MSH6	breast cancer	colorectal cancer	endometrial cancer	hereditary non polyposis colorectal cancer (predisposition to develop colorectal cancer, endometrial carcinoma and ovary carcinoma, urinary tract)carcinomas, stomach, small bowel and biliary tract carcinoma, and brain tumors)	lung cancer	ovarian cancer	Turcot syndrome
MSI2	CML
MYO1A	colorectal cancer	endometrial cancer	gastric cancer
NCOA4	thyroid cancer
NKX3-1	prostate cancer
NPM1	acute non lymphocytic leukemia	anaplastic large cell lymphoma	chronic myelogenous leukemia in blast crisis	MDS	promyelocytic ANLL
NR3C2	breast carcinoma	cervical carcinoma	chromophobe renal cell carcinoma	colorectal carcinoma	leukemia	lung carcinoma	oncocytoma
PA2G4	breast cancer	glioblastoma	prostate cancer
PKM	breast cancer	cervical cancer	colorectal cancer	gastrointestinal tumor	lung cancer	melanoma	ovary cancer	prostate cancer	renal cell carcinoma
PTMA	bladder cancer	breast cancer	colorectal cancer	gastric cancer	hepatocellular carcinoma	lung cancer	neuroblastoma	prostate cancer	thyroid cancer
PTPN21	colorectal cancer
PTPRJ	breast carcinoma	colorectal cancer	lung carcinoma	meningioma	thyroid cancer	other
PTTG1	breast cancer	colon cancer	lung cancer	ovary cancer	pituitary tumor	testis tumor	thyroid tumor
RAP1GDS1	T cell acute lymphocytic leukemia
RBBP7	breast cancer	leukemia
RBM15	acute megakaryocytic leukaemia
RECQL	Bloom syndrome (cancer prone disease)
RECQL4	Rothmund-Thomson syndrome (cancer predisposition)
RHOB	head and neck cancer	lung cancer
RNF11	bladder tumor	breast cancer	colon cancer	neuroblastoma	pancreatic adenocarcinoma
RNF213	anaplastic large cell lymphoma
RRM2	bladder cancer	breast cancer	gastric cancer	hepatocellular carcinoma	lung cancer	osteosarcoma	ovarian cancer	pancreatic cancer
RUVBL1	colon cancer	hepatocellular carcinoma	large B-cell lymphoma	NSCLC
S100PBP	pancreatic ductal adenocarcinoma
SATB1	AML	breast cancer	lymphoma
SFRP2	colorectal cancer	prostate cancer
SFRP4	B-cell chronic lymphocytic leukemia	breast cancer	colorectal carcinoma	endometrial carcinoma	esophageal adenocarcinoma	gastric carcinoma	malignant pleural mesothelioma	prostate cancer
SGOL1	breast cancer	colorectal cancer	leukemia
SMARCA4	breast cancer	colon cancer	colorectal cancer	lung cancer	pancreatic cancer	prostate cancer
SOCS1	AML	brain tumor	CML	colorectal cancer	gastric carcinoma	head and neck squamous cell carcinoma	hepatoblastoma	hepatocellular carcinoma	Hodgkin lymphoma	MDS	mediastinal B-cell lymphoma	multiple myeloma	pancreatic cancer
SORBS2	AML	pancreatic cancer
SOX11	B-cell lymphoblastic leukemia/lymphoma	Burkitt lymphoma	hairy cell leukemia	malignant B-cell lymphoma	malignant glioma	mantle cell lymphoma	medulloblastoma	ovarian cancer	T-cell prolymphocytic leukemia
SOX4	adenoid cystic carcinoma	bladder cancer	breast cancer	hepatocellular carcinoma	leukemia	lung cancer	medulloblastoma	prostate cancer
SRSF1	breast cancer	cervical cancer	colon cancer	kidney cancer	liver cancer	lung cancer	ovary cancer	pancreatic cancer	prostate cancer
STIL	breast cancer	colon cancer	lung cancer	lymphoma	melanoma	ovary cancer	prostate cancer	T-ALL
SULF1	adrenal cancer	breast cancer	colon cancer	esophageal cancer	gastric cancer	head and neck squamous cell carcinoma	hepatocellular carcinoma	leukemia	lung cancer	melanoma	mesothelioma	ovarian cancer	pancreatic cancer	renal carcinoma	sarcoma	testicular cancer
SUZ12	endometrial stromal neoplasm
TACC1	breast cancer	gastric cancer	ovarian cancer	prostate cancer	Wilms' tumor
TACC3	breast cancer	multiple myeloma	NSCLC	ovarian cancer	thyroid cancer
TCF3	childhood B-ALL	childhood pre-B cell acute lymphoblastic leukemia	pre B-ALL	Pro-B ALL
TCTA	T-ALL
THBS2	cervical cancer	colon cancer	endometrial cancer	glioma	melanoma metastasis
TMPRSS2	prostate cancer
TPM4	inflammatory myofibroblastic tumor
TPR	gastric cancer	papillary thyroid carcinoma
TPX2	bladder cancer	brain cancer	breast cancer (metastatic progression)	cervical cancer	colon cancer	liver cancer	lung cancer	mesothelial tumor	oral squamous cell carcinoma	ovarian cancer	pancreatic cancer	salivary gland carcinoma
TRIM27	breast cancer	endometrial cancer	lung cancer	ovarian cancer	thyroid papillary carcinoma
TYMP	bladder cancer	breast cancer	gastrointestinal tumor
UBE2C	adrenocartical gland tumor	astrocytoma	bladder carcinoma	breast cancer	cervical cancer	esophageal adenocarcinoma	gastric adenocarcinoma	hepatocellular carcinoma	lung carcinoma	medulloblastoma	ovarian carcinoma	prostate carcinoma	thyroid carcinoma	Wilms tumor
USP32	breast cancer
UTS2	breast cancer
VCAN	brain tumor	breast cancer	colon cancer	endometrial cancer	lung cancer	lymphoma	melanoma	oral cancer	osteosarcoma	ovarian cancer	pancreatic cancer	prostate cancer
WHSC1	glioblastoma	multiple myeloma	neuroblastoma	prostate cancer	urinary bladder cancer
WHSC1L1	acute non lymphocytic leukemia
XPO1	cervical cancer	glioma	osteosarcoma	ovarian cancer	pancreatic cancer
ZMYM2	AML	T-cell lymphoblastic leukemia/lymphoma
ZNF146	exocrine pancreas tumor
