# Supplementary material for: Identification of Cancer Related Genes Using a Comprehensive Map of Human Gene Expression
Source: PLoS One. 2016 Jun 20;11(6):e0157484. doi: 10.1371/journal.pone.0157484 (PMC4913919; doi:10.1371/journal.pone.0157484)
Supplement: S4 Table — The 210 unique genes found in the list L3 identified in [34] are alphabetically ordered and displayed in bold-face. The types of cancer they have been related to are also shown. (XLS) [file pone.0157484.s021.xls]

## Sheet: si4table.. copy.txt
ADAM12	colon cancer	liver cancer	lung cancer
AEBP1	liver cancer
AIM2	breast cancer	lung cancer
AKAP8L	melanoma
ANXA11	liver cancer
AP1S2	melanoma
APOC1	kidney cancer	prostate cancer
ASF1B	lung cancer
ASPM	astrocytoma	glioblastoma	breast cancer	endometrial cancer	liver cancer	lung cancer	ovarian cancer
ATAD2	astrocytoma	endometrial cancer	ovarian cancer
ATF7IP	prostate cancer
ATR	liver cancer
B3GAT3	melanoma
BCOR	endometrial cancer
BGN	glioblastoma	breast cancer	colon cancer
BICD1	kidney cancer	liver cancer	prostate cancer
BIRC5	astrocytoma	liver cancer	lung cancer	melanoma
BLM	breast cancer
BMPR1A	astrocytoma
BUB1	astrocytoma	breast cancer	endometrial cancer	liver cancer	lung cancer	ovarian cancer
BUB1B	breast cancer	lung cancer	ovarian cancer
C3AR1	kidney cancer
CAD	kidney cancer	melanoma
CALM1	prostate cancer	melanoma
CALU	kidney cancer	melanoma
CASK	liver cancer
CBFB	glioblastoma
CBX3	liver cancer
CBX4	melanoma
CCL18	endometrial cancer	kidney cancer	liver cancer
CCL4	astrocytoma	glioblastoma	kidney cancer
CCNB2	breast cancer	liver cancer	lung cancer
CCR1	kidney cancer	prostate cancer
CD47	endometrial cancer	ovarian cancer
CD86	kidney cancer
CDC5L	kidney cancer	lung cancer	prostate cancer
CDC7	astrocytoma
CDKN3	breast cancer	lung cancer
CDYL	liver cancer	melanoma
CENPA	astrocytoma	breast cancer	liver cancer	ovarian cancer
CENPE	breast cancer
CENPF	glioblastoma	breast cancer	liver cancer	lung cancer	ovarian cancer
CKLF	astrocytoma	kidney cancer
CKS1B	lung cancer
CKS2	astrocytoma	glioblastoma	breast cancer	liver cancer	ovarian cancer
CLEC4A	kidney cancer
CLEC5A	astrocytoma
CLEC7A	endometrial cancer	liver cancer
CLIC5	endometrial cancer	liver cancer
CLN6	melanoma
COL10A1	breast cancer	colon cancer	liver cancer	lung cancer
COL11A1	astrocytoma	glioblastoma	breast cancer	endometrial cancer	liver cancer	lung cancer
COL1A1	glioblastoma	breast cancer	colon cancer	liver cancer	lung cancer	prostate cancer
COL1A2	astrocytoma	glioblastoma	breast cancer	colon cancer	kidney cancer	liver cancer	thyroid cancer
COL5A1	breast cancer	kidney cancer	liver cancer	lung cancer
COL5A2	breast cancer	kidney cancer	liver cancer
CREB1	endometrial cancer
CRK	melanoma
CSNK2A1	melanoma
CTH	astrocytoma
CXCL10	kidney cancer	lung cancer
CXCL11	colon cancer	endometrial cancer	liver cancer
CXCL9	endometrial cancer	kidney cancer	lung cancer
CYBB	prostate cancer
DBR1	kidney cancer
DDX11	lung cancer
DST	lung cancer
DTL	astrocytoma	glioblastoma	breast cancer	kidney cancer	liver cancer	lung cancer	ovarian cancer
ECT2	astrocytoma	colon cancer	endometrial cancer	liver cancer	ovarian cancer
EDNRA	astrocytoma	glioblastoma	colon cancer	kidney cancer	liver cancer
EIF4EBP1	kidney cancer
EMR2	kidney cancer
ENTPD1	kidney cancer	thyroid cancer
EZH2	astrocytoma	breast cancer	endometrial cancer	liver cancer	ovarian cancer
FAP	colon cancer	liver cancer	lung cancer
FBXO5	astrocytoma	endometrial cancer
FCGR2A	liver cancer
FEN1	lung cancer
FOXM1	liver cancer	lung cancer	melanoma
FYB	endometrial cancer	kidney cancer	liver cancer
GAD1	endometrial cancer
GPNMB	astrocytoma	glioblastoma	kidney cancer	liver cancer	prostate cancer
GPR65	astrocytoma	kidney cancer
GSTA1	endometrial cancer	prostate cancer
GULP1	kidney cancer
HLA-DPA1	kidney cancer
HLA-DQA1	astrocytoma	endometrial cancer	kidney cancer	liver cancer
HMMR	astrocytoma	breast cancer	liver cancer	ovarian cancer
HS2ST1	astrocytoma	endometrial cancer	kidney cancer
IGSF6	astrocytoma	kidney cancer	prostate cancer
ILF3	melanoma
ITGB2	kidney cancer	prostate cancer
KIAA0101	astrocytoma	glioblastoma	breast cancer	kidney cancer	lung cancer	ovarian cancer
KIF14	astrocytoma	breast cancer	endometrial cancer	liver cancer	ovarian cancer
KIF15	astrocytoma	endometrial cancer	ovarian cancer
KIF2C	breast cancer	lung cancer
KIF4A	astrocytoma	breast cancer	liver cancer	lung cancer
KIFC1	melanoma
KLHL20	astrocytoma
KNTC1	astrocytoma	liver cancer
KPNB1	melanoma
LAIR2	kidney cancer
LCP2	kidney cancer	melanoma
LEF1	liver cancer	melanoma
LRRC14	endometrial cancer	liver cancer
LRRC15	breast cancer	lung cancer
LSM5	astrocytoma	endometrial cancer	ovarian cancer
MAGEA1	liver cancer	lung cancer
MAGEA12	lung cancer
MAGEA6	endometrial cancer	liver cancer	lung cancer
MAP3K12	melanoma
MBNL2	melanoma
MCCC2	prostate cancer
MCM2	lung cancer
MCM5	melanoma
MCM6	lung cancer
MCM7	melanoma
MELK	astrocytoma	breast cancer	liver cancer	lung cancer	ovarian cancer
MEP1A	liver cancer
MFAP2	colon cancer	liver cancer
MIF	melanoma
MKI67	glioblastoma	breast cancer	liver cancer	lung cancer	ovarian cancer
MMP11	colon cancer	liver cancer	lung cancer	melanoma
MMP12	colon cancer	endometrial cancer	liver cancer	lung cancer
MMP9	glioblastoma	endometrial cancer	liver cancer	lung cancer
MRE11A	liver cancer
MSH6	kidney cancer
MSR1	astrocytoma	kidney cancer
MTF2	endometrial cancer	ovarian cancer
MTMR1	astrocytoma
MXRA5	liver cancer	lung cancer
NUDT1	liver cancer	melanoma
NUP62	melanoma
NUSAP1	astrocytoma	glioblastoma	breast cancer	lung cancer	ovarian cancer	melanoma
OLFML2B	glioblastoma	kidney cancer	liver cancer
PA2G4	prostate cancer
PAPOLA	kidney cancer	prostate cancer	melanoma
PEX1	endometrial cancer
PGK1	melanoma
PLCL2	kidney cancer
PLXDC1	kidney cancer
PLXNC1	liver cancer	melanoma	thyroid cancer
PMAIP1	astrocytoma	colon cancer	endometrial cancer	liver cancer
POT1	astrocytoma
PPIH	melanoma
PRC1	astrocytoma	breast cancer	liver cancer	lung cancer	ovarian cancer
PRKDC	liver cancer	prostate cancer
PRMT7	melanoma
PRPF31	melanoma
PTP4A3	melanoma
PTTG1	breast cancer	lung cancer
RAB31	kidney cancer	liver cancer
RACGAP1	breast cancer	liver cancer	ovarian cancer
RAD50	prostate cancer
RAD51	astrocytoma
RAD51AP1	astrocytoma	endometrial cancer	liver cancer
RBM8A	kidney cancer	liver cancer
RECQL	astrocytoma	kidney cancer	liver cancer
RFC4	kidney cancer	liver cancer	lung cancer
RGS1	astrocytoma	breast cancer	kidney cancer	liver cancer
RIT1	astrocytoma	glioblastoma	kidney cancer	prostate cancer
RNASE6	liver cancer	prostate cancer
RNASEH2A	lung cancer
RPS19	kidney cancer	lung cancer
RPS21	liver cancer
RPS6KB1	kidney cancer
RRM2	astrocytoma	glioblastoma	breast cancer	kidney cancer	liver cancer	lung cancer	ovarian cancer	melanoma
RUVBL1	liver cancer	melanoma
SAR1B	astrocytoma
SART3	melanoma
SCRIB	lung cancer
SERPINH1	liver cancer	melanoma
SFRP4	colon cancer	liver cancer
SHOX2	astrocytoma
SLAMF8	kidney cancer	liver cancer	prostate cancer
SLCO4C1	kidney cancer
SMARCA4	liver cancer	melanoma
SNRPB	melanoma
SOX11	astrocytoma	glioblastoma	endometrial cancer	kidney cancer
SOX4	astrocytoma	glioblastoma	liver cancer	lung cancer	melanoma
SP110	melanoma
SSRP1	melanoma
STC1	lung cancer
SULF1	astrocytoma	glioblastoma	breast cancer	colon cancer	endometrial cancer	liver cancer	lung cancer
TACC3	liver cancer	melanoma
TAP1	liver cancer
TCF3	liver cancer
TDO2	astrocytoma	glioblastoma	endometrial cancer
THBS2	liver cancer	lung cancer
TIMM44	melanoma
TMEM5	astrocytoma	endometrial cancer	kidney cancer
TNFAIP6	astrocytoma	endometrial cancer	kidney cancer	liver cancer
TOP2A	astrocytoma	glioblastoma	endometrial cancer	kidney cancer	liver cancer	lung cancer	ovarian cancer	melanoma
TOX	astrocytoma	glioblastoma	endometrial cancer
TPM4	melanoma
TPX2	astrocytoma	glioblastoma	breast cancer	lung cancer	ovarian cancer	melanoma
TRAF5	liver cancer
TREM1	astrocytoma	glioblastoma
TREM2	astrocytoma	kidney cancer	liver cancer
TRIM33	prostate cancer
TROAP	lung cancer
TRRAP	melanoma
TTK	astrocytoma	breast cancer	endometrial cancer	liver cancer	lung cancer	ovarian cancer
UBE2C	astrocytoma
UTP14A	kidney cancer	liver cancer
WHSC1	liver cancer	melanoma
ZNF200	astrocytoma
ZNF267	kidney cancer
ZNF292	kidney cancer
ZNF354A	kidney cancer
